# Supplementary material for: Diaqua­(2,6-dioxo-1,2,3,6-tetra­hydro­pyrimidin-3-ide-4-carboxyl­ato-κ2 N 3,O 4)(1,10-phenanthroline-κ2 N,N′)manganese(II)
Source: Acta Crystallogr Sect E Struct Rep Online. 2008 Feb 29;64(Pt 3):m500–1. doi: 10.1107/S1600536808005230 (PMC2960886; doi:10.1107/S1600536808005230)
Supplement: Supplementary file 1 [file e-64-0m500-sup1.cif]

##############################################################################
###                                                                        ###
###        Electronic paper (Acta Crystallographica Section E)             ###
###                                                                        ###
##############################################################################
#                                                                            #
# This CIF contains the data in a paper accepted for publication in Acta     #
# Crystallographica Section E. It conforms to the requirements of Notes      #
# for Authors for Section E, and has been peer reviewed under the auspices   #
# of the IUCr Commission on Journals.                                        #
#                                                                            #
# Full details of the Crystallographic Information File format               #
# are given in the paper "The Crystallographic Information File (CIF):       #
# a New Standard Archive File for Crystallography" by S. R. Hall, F. H.      #
# Allen and I. D. Brown [Acta Cryst. (1991), A47, 655-685].                  #
#                                                                            #
# The current version of the core CIF dictionary is obtainable from          #
# ftp://ftp.iucr.org/pub/cif_core.dic. The current version number is 2.1.    #
#                                                                            #
# Software is freely available for graphical display of the structure(s) in  #
# this CIF.  For information consult the CIF home page http://www.iucr.org/  #
# cif/home.html                                                              #
#                                                                            #
##############################################################################
                                             
data_I
_audit_creation_method     SHELXL-97
_chemical_name_systematic
;
Diaqua(2,6-dioxo-1,2,3,6-tetrahydropyrimidin-3-ide-4-carboxylato-\
\k^2^N^3^,O^4^)(1,10-phenanthroline-\k^2^N,N')manganese(II)
;
_chemical_name_common     ?
_chemical_formula_moiety     'C17 H14 Mn N4 O6'
_chemical_formula_sum     'C17 H14 Mn N4 O6'
_chemical_formula_iupac     '[Mn (C5 H2 N2 O4) (C12 H8 N2) (H2 O)2]'
_chemical_formula_weight     425.26
_chemical_melting_point     ?
_symmetry_cell_setting     triclinic
_symmetry_space_group_name_H-M     'P -1'
loop_
    _symmetry_equiv_pos_as_xyz
    'x, y, z'
    '-x, -y, -z'
_cell_length_a     8.3173(2)
_cell_length_b     8.9875(2)
_cell_length_c     11.9509(3)
_cell_angle_alpha     78.2780(10)
_cell_angle_beta     82.9100(10)
_cell_angle_gamma     74.7440(10)
_cell_volume     841.58(3)
_cell_formula_units_Z     2
_cell_measurement_reflns_used     3161
_cell_measurement_theta_min     2.39
_cell_measurement_theta_max     24.50
_cell_measurement_temperature     293(2)
_exptl_crystal_description     block
_exptl_crystal_colour     colorless
_exptl_crystal_size_max     0.15
_exptl_crystal_size_mid     0.12
_exptl_crystal_size_min     0.10
_exptl_crystal_density_diffrn     1.678
_exptl_crystal_density_meas     ?
_exptl_crystal_density_method     'not measured'
_exptl_crystal_F_000     434
_exptl_absorpt_coefficient_mu     0.831
_exptl_absorpt_correction_type     multi-scan
_exptl_absorpt_process_details     '(SADABS; Sheldrick, 1996)'
_exptl_absorpt_correction_T_min     0.8855
_exptl_absorpt_correction_T_max     0.9215
_exptl_special_details
;
;
_diffrn_ambient_temperature     293(2)
_diffrn_radiation_type     MoK\a
_diffrn_radiation_wavelength     0.71073
_diffrn_radiation_source     'fine-focus sealed tube'
_diffrn_radiation_monochromator     graphite
_diffrn_measurement_device_type     'Bruker SMART'
_diffrn_measurement_method     '\f and \w'
_diffrn_detector_area_resol_mean     ?
_diffrn_reflns_number     9718
_diffrn_reflns_av_R_equivalents     0.0271
_diffrn_reflns_av_sigmaI/netI     0.0263
_diffrn_reflns_theta_min     1.75
_diffrn_reflns_theta_max     25.00
_diffrn_reflns_theta_full     25.00
_diffrn_measured_fraction_theta_max     0.997
_diffrn_measured_fraction_theta_full     0.997
_diffrn_reflns_limit_h_min     -9
_diffrn_reflns_limit_h_max     9
_diffrn_reflns_limit_k_min     -10
_diffrn_reflns_limit_k_max     10
_diffrn_reflns_limit_l_min     -14
_diffrn_reflns_limit_l_max     13
_diffrn_standards_number     ?
_diffrn_standards_interval_count     ?
_diffrn_standards_interval_time     ?
_diffrn_standards_decay_%     ?
_refine_special_details
;
 Refinement of F^2^ against ALL reflections.  The weighted R-factor wR and
 goodness of fit S are based on F^2^, conventional R-factors R are based
 on F, with F set to zero for negative F^2^. The threshold expression of
 F^2^ > 2sigma(F^2^) is used only for calculating R-factors(gt) etc. and is
 not relevant to the choice of reflections for refinement.  R-factors based
 on F^2^ are statistically about twice as large as those based on F, and R-
 factors based on ALL data will be even larger.
;
_reflns_number_total     2950
_reflns_number_gt     2539
_reflns_threshold_expression     I>2\s(I)
_refine_ls_structure_factor_coef     Fsqd
_refine_ls_matrix_type     full
_refine_ls_R_factor_all     0.0368
_refine_ls_R_factor_gt     0.0300
_refine_ls_wR_factor_gt     0.0681
_refine_ls_wR_factor_ref     0.0719
_refine_ls_goodness_of_fit_ref     1.047
_refine_ls_restrained_S_all     1.047
_refine_ls_number_reflns     2950
_refine_ls_number_parameters     257
_refine_ls_number_restraints     0
_refine_ls_hydrogen_treatment     constr
_refine_ls_weighting_scheme     calc
_refine_ls_weighting_details
         'calc w=1/[\s^2^(Fo^2^)+(0.0269P)^2^+0.4894P] where P=(Fo^2^+2Fc^2^)/3'
_atom_sites_solution_hydrogens     geom
_atom_sites_solution_primary     direct
_atom_sites_solution_secondary     difmap
_refine_ls_shift/su_max     0.001
_refine_ls_shift/su_mean     0.000
_refine_diff_density_max     0.215
_refine_diff_density_min     -0.219
_refine_ls_extinction_method     none
_refine_ls_extinction_coef     ?
loop_
    _atom_type_symbol
    _atom_type_description
    _atom_type_scat_dispersion_real
    _atom_type_scat_dispersion_imag
    _atom_type_scat_source
    'C' 'C' 0.0033 0.0016
                         'International Tables Vol C Tables 4.2.6.8 and 6.1.1.4'
    'H' 'H' 0.0000 0.0000
                         'International Tables Vol C Tables 4.2.6.8 and 6.1.1.4'
    'N' 'N' 0.0061 0.0033
                         'International Tables Vol C Tables 4.2.6.8 and 6.1.1.4'
    'O' 'O' 0.0106 0.0060
                         'International Tables Vol C Tables 4.2.6.8 and 6.1.1.4'
    'Mn' 'Mn' 0.3368 0.7283
                         'International Tables Vol C Tables 4.2.6.8 and 6.1.1.4'
_computing_data_collection     'SMART (Bruker, 2007)'
_computing_cell_refinement     'SMART (Bruker, 2007)'
_computing_data_reduction     'SAINT (Bruker, 2007)'
_computing_structure_solution     'SHELXS97 (Sheldrick, 2008)'
_computing_structure_refinement     'SHELXL97 (Sheldrick, 2008)'
_computing_molecular_graphics     'SHELXTL (Sheldrick, 2008)'
_computing_publication_material     'SHELXL97 (Sheldrick, 2008)'
loop_
    _atom_site_type_symbol
    _atom_site_label
    _atom_site_fract_x
    _atom_site_fract_y
    _atom_site_fract_z
    _atom_site_U_iso_or_equiv
    _atom_site_adp_type
    _atom_site_calc_flag
    _atom_site_refinement_flags
    _atom_site_occupancy
    _atom_site_disorder_assembly
    _atom_site_disorder_group
    Mn Mn1 0.11775(4) 0.19441(4) 0.78756(3) 0.03047(11) Uani d . 1 . .
    N N1 0.2989(2) -0.03517(19) 0.85359(15) 0.0276(4) Uani d . 1 . .
    N N2 0.3993(2) -0.29802(19) 0.93896(15) 0.0305(4) Uani d . 1 . .
    H H2 0.3786 -0.3884 0.9636 0.037 Uiso calc R 1 . .
    N N3 -0.0891(2) 0.3718(2) 0.68697(16) 0.0336(4) Uani d . 1 . .
    N N4 0.1453(2) 0.1395(2) 0.60556(16) 0.0358(4) Uani d . 1 . .
    O O1 0.35761(18) 0.24240(17) 0.75978(15) 0.0416(4) Uani d . 1 . .
    O O2 0.62451(19) 0.16456(19) 0.79231(17) 0.0532(5) Uani d . 1 . .
    O O3 0.13026(17) -0.20586(16) 0.89654(13) 0.0335(4) Uani d . 1 . .
    O O4 0.66615(18) -0.40215(16) 0.98859(14) 0.0385(4) Uani d . 1 . .
    O O5 0.0660(2) 0.33271(19) 0.92439(14) 0.0414(4) Uani d . 1 . .
    H H5A 0.1454 0.3672 0.9392 0.085(11) Uiso d R 1 . .
    H H5B 0.0168 0.3024 0.9883 0.084(11) Uiso d R 1 . .
    O O6 -0.07494(19) 0.08117(19) 0.86706(15) 0.0437(4) Uani d . 1 . .
    H H6A -0.1673 0.1030 0.8365 0.071(10) Uiso d R 1 . .
    H H6B -0.0474 -0.0182 0.8853 0.081(11) Uiso d R 1 . .
    C C1 0.4836(3) 0.1428(2) 0.79908(19) 0.0312(5) Uani d . 1 . .
    C C2 0.4575(2) -0.0191(2) 0.85488(17) 0.0258(4) Uani d . 1 . .
    C C3 0.5858(3) -0.1354(2) 0.89906(19) 0.0304(5) Uani d . 1 . .
    H H3 0.6906 -0.1167 0.8987 0.036 Uiso calc R 1 . .
    C C4 0.5589(3) -0.2856(2) 0.94576(18) 0.0294(5) Uani d . 1 . .
    C C5 0.2696(2) -0.1773(2) 0.89586(17) 0.0266(4) Uani d . 1 . .
    C C6 -0.2058(3) 0.4826(3) 0.7282(2) 0.0450(6) Uani d . 1 . .
    H H6 -0.2016 0.4959 0.8028 0.054 Uiso calc R 1 . .
    C C7 -0.3352(3) 0.5805(3) 0.6641(3) 0.0534(7) Uani d . 1 . .
    H H7 -0.4157 0.6565 0.6962 0.064 Uiso calc R 1 . .
    C C8 -0.3428(3) 0.5639(3) 0.5547(3) 0.0506(7) Uani d . 1 . .
    H H8 -0.4273 0.6299 0.5110 0.061 Uiso calc R 1 . .
    C C9 -0.2226(3) 0.4470(3) 0.5079(2) 0.0409(6) Uani d . 1 . .
    C C10 -0.2204(3) 0.4214(3) 0.3930(2) 0.0508(7) Uani d . 1 . .
    H H10 -0.3020 0.4849 0.3458 0.061 Uiso calc R 1 . .
    C C11 -0.1026(4) 0.3072(3) 0.3523(2) 0.0518(7) Uani d . 1 . .
    H H11 -0.1045 0.2926 0.2776 0.062 Uiso calc R 1 . .
    C C12 0.0259(3) 0.2076(3) 0.4220(2) 0.0427(6) Uani d . 1 . .
    C C13 0.1512(4) 0.0871(3) 0.3838(2) 0.0521(7) Uani d . 1 . .
    H H13 0.1534 0.0681 0.3099 0.062 Uiso calc R 1 . .
    C C14 0.2700(3) -0.0023(3) 0.4549(2) 0.0525(7) Uani d . 1 . .
    H H14 0.3547 -0.0817 0.4300 0.063 Uiso calc R 1 . .
    C C15 0.2621(3) 0.0277(3) 0.5655(2) 0.0439(6) Uani d . 1 . .
    H H15 0.3431 -0.0342 0.6138 0.053 Uiso calc R 1 . .
    C C16 0.0279(3) 0.2301(3) 0.53475(19) 0.0343(5) Uani d . 1 . .
    C C17 -0.0985(3) 0.3524(2) 0.57867(19) 0.0329(5) Uani d . 1 . .
loop_
    _atom_site_aniso_label
    _atom_site_aniso_U_11
    _atom_site_aniso_U_22
    _atom_site_aniso_U_33
    _atom_site_aniso_U_12
    _atom_site_aniso_U_13
    _atom_site_aniso_U_23
    Mn1 0.02175(18) 0.03294(19) 0.0356(2) -0.00587(13) -0.00776(14) -0.00124(14)
    N1 0.0201(9) 0.0290(9) 0.0327(10) -0.0066(7) -0.0040(7) -0.0010(7)
    N2 0.0263(9) 0.0241(9) 0.0415(11) -0.0077(7) -0.0084(8) -0.0008(8)
    N3 0.0267(10) 0.0351(10) 0.0387(11) -0.0079(8) -0.0068(8) -0.0029(8)
    N4 0.0300(10) 0.0404(10) 0.0362(11) -0.0080(8) -0.0044(8) -0.0048(9)
    O1 0.0251(8) 0.0330(8) 0.0610(11) -0.0081(7) -0.0124(7) 0.0117(7)
    O2 0.0238(9) 0.0409(9) 0.0900(14) -0.0128(7) -0.0162(9) 0.0134(9)
    O3 0.0240(8) 0.0351(8) 0.0431(9) -0.0116(6) -0.0060(7) -0.0026(7)
    O4 0.0276(8) 0.0280(8) 0.0585(11) -0.0045(6) -0.0166(7) 0.0006(7)
    O5 0.0368(9) 0.0515(10) 0.0428(10) -0.0209(8) -0.0032(8) -0.0105(8)
    O6 0.0266(9) 0.0398(10) 0.0637(12) -0.0115(7) -0.0110(8) 0.0022(8)
    C1 0.0237(11) 0.0313(11) 0.0374(13) -0.0075(9) -0.0050(9) -0.0011(9)
    C2 0.0211(10) 0.0297(10) 0.0268(11) -0.0063(8) -0.0028(8) -0.0046(8)
    C3 0.0213(11) 0.0303(11) 0.0401(13) -0.0079(9) -0.0066(9) -0.0031(9)
    C4 0.0254(11) 0.0298(11) 0.0338(12) -0.0055(9) -0.0067(9) -0.0069(9)
    C5 0.0242(11) 0.0298(11) 0.0265(11) -0.0070(8) -0.0030(9) -0.0052(9)
    C6 0.0357(14) 0.0430(14) 0.0547(16) -0.0043(11) -0.0076(12) -0.0096(12)
    C7 0.0371(14) 0.0415(14) 0.077(2) -0.0003(11) -0.0107(14) -0.0080(14)
    C8 0.0368(14) 0.0400(14) 0.073(2) -0.0092(11) -0.0255(13) 0.0083(13)
    C9 0.0365(13) 0.0380(13) 0.0495(15) -0.0170(10) -0.0175(11) 0.0083(11)
    C10 0.0535(16) 0.0579(16) 0.0433(16) -0.0286(14) -0.0259(13) 0.0189(13)
    C11 0.0628(18) 0.0657(18) 0.0334(14) -0.0306(15) -0.0145(13) 0.0025(13)
    C12 0.0473(15) 0.0529(15) 0.0341(14) -0.0268(12) -0.0046(11) -0.0022(11)
    C13 0.0637(18) 0.0646(17) 0.0367(15) -0.0308(15) 0.0069(13) -0.0155(13)
    C14 0.0529(17) 0.0530(16) 0.0520(17) -0.0133(13) 0.0118(14) -0.0193(13)
    C15 0.0381(14) 0.0452(14) 0.0460(15) -0.0065(11) -0.0009(11) -0.0088(12)
    C16 0.0335(12) 0.0402(12) 0.0323(13) -0.0184(10) -0.0046(10) 0.0006(10)
    C17 0.0290(12) 0.0359(12) 0.0355(13) -0.0160(9) -0.0076(10) 0.0034(10)
_geom_special_details
;
 All esds (except the esd in the dihedral angle between two l.s. planes)
 are estimated using the full covariance matrix.  The cell esds are taken
 into account individually in the estimation of esds in distances, angles
 and torsion angles; correlations between esds in cell parameters are only
 used when they are defined by crystal symmetry.  An approximate (isotropic)
 treatment of cell esds is used for estimating esds involving l.s. planes.
;
loop_
    _geom_bond_atom_site_label_1
    _geom_bond_atom_site_label_2
    _geom_bond_site_symmetry_2
    _geom_bond_distance
    _geom_bond_publ_flag
    Mn1 O1 . 2.1231(15) y
    Mn1 O6 . 2.1439(15) y
    Mn1 O5 . 2.1852(16) y
    Mn1 N1 . 2.2686(16) y
    Mn1 N3 . 2.2880(18) y
    Mn1 N4 . 2.2979(19) y
    N1 C5 . 1.348(3) ?
    N1 C2 . 1.366(2) ?
    N2 C4 . 1.375(3) ?
    N2 C5 . 1.378(3) ?
    N2 H2 . 0.8600 ?
    N3 C6 . 1.323(3) ?
    N3 C17 . 1.355(3) ?
    N4 C15 . 1.323(3) ?
    N4 C16 . 1.356(3) ?
    O1 C1 . 1.256(2) ?
    O2 C1 . 1.229(2) ?
    O3 C5 . 1.250(2) ?
    O4 C4 . 1.248(2) ?
    O5 H5A . 0.8500 ?
    O5 H5B . 0.8500 ?
    O6 H6A . 0.8499 ?
    O6 H6B . 0.8501 ?
    C1 C2 . 1.531(3) ?
    C2 C3 . 1.356(3) ?
    C3 C4 . 1.416(3) ?
    C3 H3 . 0.9300 ?
    C6 C7 . 1.396(3) ?
    C6 H6 . 0.9300 ?
    C7 C8 . 1.356(4) ?
    C7 H7 . 0.9300 ?
    C8 C9 . 1.401(4) ?
    C8 H8 . 0.9300 ?
    C9 C17 . 1.402(3) ?
    C9 C10 . 1.435(4) ?
    C10 C11 . 1.344(4) ?
    C10 H10 . 0.9300 ?
    C11 C12 . 1.432(4) ?
    C11 H11 . 0.9300 ?
    C12 C13 . 1.399(4) ?
    C12 C16 . 1.405(3) ?
    C13 C14 . 1.362(4) ?
    C13 H13 . 0.9300 ?
    C14 C15 . 1.392(4) ?
    C14 H14 . 0.9300 ?
    C15 H15 . 0.9300 ?
    C16 C17 . 1.442(3) ?
loop_
    _geom_angle_atom_site_label_1
    _geom_angle_atom_site_label_2
    _geom_angle_atom_site_label_3
    _geom_angle_site_symmetry_1
    _geom_angle_site_symmetry_3
    _geom_angle
    _geom_angle_publ_flag
    O1 Mn1 O6 . . 157.87(6) ?
    O1 Mn1 O5 . . 87.31(6) ?
    O6 Mn1 O5 . . 88.81(6) ?
    O1 Mn1 N1 . . 74.55(6) ?
    O6 Mn1 N1 . . 85.75(6) ?
    O5 Mn1 N1 . . 106.65(6) ?
    O1 Mn1 N3 . . 116.16(6) ?
    O6 Mn1 N3 . . 85.65(6) ?
    O5 Mn1 N3 . . 90.50(6) ?
    N1 Mn1 N3 . . 160.61(6) ?
    O1 Mn1 N4 . . 89.63(7) ?
    O6 Mn1 N4 . . 101.40(7) ?
    O5 Mn1 N4 . . 159.04(7) ?
    N1 Mn1 N4 . . 92.45(6) ?
    N3 Mn1 N4 . . 72.31(7) ?
    C5 N1 C2 . . 117.78(17) ?
    C5 N1 Mn1 . . 129.53(13) ?
    C2 N1 Mn1 . . 112.58(12) ?
    C4 N2 C5 . . 125.27(17) ?
    C4 N2 H2 . . 117.4 ?
    C5 N2 H2 . . 117.4 ?
    C6 N3 C17 . . 118.0(2) ?
    C6 N3 Mn1 . . 125.65(16) ?
    C17 N3 Mn1 . . 116.18(14) ?
    C15 N4 C16 . . 118.1(2) ?
    C15 N4 Mn1 . . 126.10(16) ?
    C16 N4 Mn1 . . 115.76(15) ?
    C1 O1 Mn1 . . 120.96(13) ?
    Mn1 O5 H5A . . 117.0 ?
    Mn1 O5 H5B . . 121.2 ?
    H5A O5 H5B . . 106.8 ?
    Mn1 O6 H6A . . 119.7 ?
    Mn1 O6 H6B . . 117.1 ?
    H6A O6 H6B . . 105.6 ?
    O2 C1 O1 . . 124.9(2) ?
    O2 C1 C2 . . 118.71(18) ?
    O1 C1 C2 . . 116.29(17) ?
    C3 C2 N1 . . 124.23(19) ?
    C3 C2 C1 . . 120.98(18) ?
    N1 C2 C1 . . 114.78(17) ?
    C2 C3 C4 . . 119.51(18) ?
    C2 C3 H3 . . 120.2 ?
    C4 C3 H3 . . 120.2 ?
    O4 C4 N2 . . 119.95(18) ?
    O4 C4 C3 . . 125.78(19) ?
    N2 C4 C3 . . 114.26(18) ?
    O3 C5 N1 . . 123.06(18) ?
    O3 C5 N2 . . 118.06(18) ?
    N1 C5 N2 . . 118.87(17) ?
    N3 C6 C7 . . 122.6(3) ?
    N3 C6 H6 . . 118.7 ?
    C7 C6 H6 . . 118.7 ?
    C8 C7 C6 . . 119.6(3) ?
    C8 C7 H7 . . 120.2 ?
    C6 C7 H7 . . 120.2 ?
    C7 C8 C9 . . 119.7(2) ?
    C7 C8 H8 . . 120.1 ?
    C9 C8 H8 . . 120.1 ?
    C8 C9 C17 . . 117.0(2) ?
    C8 C9 C10 . . 123.6(2) ?
    C17 C9 C10 . . 119.4(2) ?
    C11 C10 C9 . . 121.2(2) ?
    C11 C10 H10 . . 119.4 ?
    C9 C10 H10 . . 119.4 ?
    C10 C11 C12 . . 121.0(2) ?
    C10 C11 H11 . . 119.5 ?
    C12 C11 H11 . . 119.5 ?
    C13 C12 C16 . . 117.5(2) ?
    C13 C12 C11 . . 123.3(2) ?
    C16 C12 C11 . . 119.2(2) ?
    C14 C13 C12 . . 120.0(2) ?
    C14 C13 H13 . . 120.0 ?
    C12 C13 H13 . . 120.0 ?
    C13 C14 C15 . . 118.7(2) ?
    C13 C14 H14 . . 120.6 ?
    C15 C14 H14 . . 120.6 ?
    N4 C15 C14 . . 123.4(2) ?
    N4 C15 H15 . . 118.3 ?
    C14 C15 H15 . . 118.3 ?
    N4 C16 C12 . . 122.2(2) ?
    N4 C16 C17 . . 117.9(2) ?
    C12 C16 C17 . . 119.9(2) ?
    N3 C17 C9 . . 123.0(2) ?
    N3 C17 C16 . . 117.71(19) ?
    C9 C17 C16 . . 119.2(2) ?
loop_
    _geom_torsion_atom_site_label_1
    _geom_torsion_atom_site_label_2
    _geom_torsion_atom_site_label_3
    _geom_torsion_atom_site_label_4
    _geom_torsion_site_symmetry_1
    _geom_torsion_site_symmetry_2
    _geom_torsion_site_symmetry_3
    _geom_torsion_site_symmetry_4
    _geom_torsion
    _geom_torsion_publ_flag
    O1 Mn1 N1 C5 . . . . -176.35(19) ?
    O6 Mn1 N1 C5 . . . . 13.84(18) ?
    O5 Mn1 N1 C5 . . . . 101.32(18) ?
    N3 Mn1 N1 C5 . . . . -50.0(3) ?
    N4 Mn1 N1 C5 . . . . -87.41(18) ?
    O1 Mn1 N1 C2 . . . . 7.66(13) ?
    O6 Mn1 N1 C2 . . . . -162.15(14) ?
    O5 Mn1 N1 C2 . . . . -74.67(14) ?
    N3 Mn1 N1 C2 . . . . 133.99(19) ?
    N4 Mn1 N1 C2 . . . . 96.60(14) ?
    O1 Mn1 N3 C6 . . . . -101.28(19) ?
    O6 Mn1 N3 C6 . . . . 74.74(19) ?
    O5 Mn1 N3 C6 . . . . -14.03(19) ?
    N1 Mn1 N3 C6 . . . . 138.6(2) ?
    N4 Mn1 N3 C6 . . . . 178.2(2) ?
    O1 Mn1 N3 C17 . . . . 84.04(15) ?
    O6 Mn1 N3 C17 . . . . -99.94(15) ?
    O5 Mn1 N3 C17 . . . . 171.29(15) ?
    N1 Mn1 N3 C17 . . . . -36.1(3) ?
    N4 Mn1 N3 C17 . . . . 3.49(14) ?
    O1 Mn1 N4 C15 . . . . 60.93(19) ?
    O6 Mn1 N4 C15 . . . . -99.75(19) ?
    O5 Mn1 N4 C15 . . . . 142.4(2) ?
    N1 Mn1 N4 C15 . . . . -13.59(19) ?
    N3 Mn1 N4 C15 . . . . 178.6(2) ?
    O1 Mn1 N4 C16 . . . . -120.22(15) ?
    O6 Mn1 N4 C16 . . . . 79.11(15) ?
    O5 Mn1 N4 C16 . . . . -38.7(3) ?
    N1 Mn1 N4 C16 . . . . 165.26(15) ?
    N3 Mn1 N4 C16 . . . . -2.52(14) ?
    O6 Mn1 O1 C1 . . . . 19.9(3) ?
    O5 Mn1 O1 C1 . . . . 100.05(18) ?
    N1 Mn1 O1 C1 . . . . -8.05(17) ?
    N3 Mn1 O1 C1 . . . . -170.71(16) ?
    N4 Mn1 O1 C1 . . . . -100.69(18) ?
    Mn1 O1 C1 O2 . . . . -175.75(19) ?
    Mn1 O1 C1 C2 . . . . 6.9(3) ?
    C5 N1 C2 C3 . . . . -2.1(3) ?
    Mn1 N1 C2 C3 . . . . 174.40(17) ?
    C5 N1 C2 C1 . . . . 176.54(18) ?
    Mn1 N1 C2 C1 . . . . -7.0(2) ?
    O2 C1 C2 C3 . . . . 1.8(3) ?
    O1 C1 C2 C3 . . . . 179.4(2) ?
    O2 C1 C2 N1 . . . . -176.8(2) ?
    O1 C1 C2 N1 . . . . 0.7(3) ?
    N1 C2 C3 C4 . . . . 1.2(3) ?
    C1 C2 C3 C4 . . . . -177.38(19) ?
    C5 N2 C4 O4 . . . . 178.6(2) ?
    C5 N2 C4 C3 . . . . -2.7(3) ?
    C2 C3 C4 O4 . . . . 179.8(2) ?
    C2 C3 C4 N2 . . . . 1.1(3) ?
    C2 N1 C5 O3 . . . . -178.39(19) ?
    Mn1 N1 C5 O3 . . . . 5.8(3) ?
    C2 N1 C5 N2 . . . . 0.6(3) ?
    Mn1 N1 C5 N2 . . . . -175.20(13) ?
    C4 N2 C5 O3 . . . . -179.11(19) ?
    C4 N2 C5 N1 . . . . 1.8(3) ?
    C17 N3 C6 C7 . . . . -1.0(3) ?
    Mn1 N3 C6 C7 . . . . -175.60(18) ?
    N3 C6 C7 C8 . . . . -0.6(4) ?
    C6 C7 C8 C9 . . . . 1.2(4) ?
    C7 C8 C9 C17 . . . . -0.3(3) ?
    C7 C8 C9 C10 . . . . -179.7(2) ?
    C8 C9 C10 C11 . . . . -179.8(2) ?
    C17 C9 C10 C11 . . . . 0.7(4) ?
    C9 C10 C11 C12 . . . . -0.4(4) ?
    C10 C11 C12 C13 . . . . 180.0(2) ?
    C10 C11 C12 C16 . . . . 0.1(4) ?
    C16 C12 C13 C14 . . . . -0.5(4) ?
    C11 C12 C13 C14 . . . . 179.6(2) ?
    C12 C13 C14 C15 . . . . 0.8(4) ?
    C16 N4 C15 C14 . . . . -0.4(3) ?
    Mn1 N4 C15 C14 . . . . 178.45(18) ?
    C13 C14 C15 N4 . . . . -0.4(4) ?
    C15 N4 C16 C12 . . . . 0.7(3) ?
    Mn1 N4 C16 C12 . . . . -178.23(16) ?
    C15 N4 C16 C17 . . . . -179.66(19) ?
    Mn1 N4 C16 C17 . . . . 1.4(2) ?
    C13 C12 C16 N4 . . . . -0.3(3) ?
    C11 C12 C16 N4 . . . . 179.6(2) ?
    C13 C12 C16 C17 . . . . -179.9(2) ?
    C11 C12 C16 C17 . . . . 0.0(3) ?
    C6 N3 C17 C9 . . . . 2.0(3) ?
    Mn1 N3 C17 C9 . . . . 177.10(16) ?
    C6 N3 C17 C16 . . . . -179.21(19) ?
    Mn1 N3 C17 C16 . . . . -4.1(2) ?
    C8 C9 C17 N3 . . . . -1.4(3) ?
    C10 C9 C17 N3 . . . . 178.1(2) ?
    C8 C9 C17 C16 . . . . 179.9(2) ?
    C10 C9 C17 C16 . . . . -0.6(3) ?
    N4 C16 C17 N3 . . . . 1.8(3) ?
    C12 C16 C17 N3 . . . . -178.55(19) ?
    N4 C16 C17 C9 . . . . -179.33(19) ?
    C12 C16 C17 C9 . . . . 0.3(3) ?
loop_
    _geom_hbond_atom_site_label_D
    _geom_hbond_atom_site_label_H
    _geom_hbond_atom_site_label_A
    _geom_hbond_site_symmetry_A
    _geom_hbond_distance_DH
    _geom_hbond_distance_HA
    _geom_hbond_distance_DA
    _geom_hbond_angle_DHA
    N2 H2 O4 2_647 0.86 1.97 2.831(2) 177
    O5 H5A O4 2_657 0.85 2.00 2.829(2) 164
    O5 H5B O3 2_557 0.85 1.95 2.769(2) 162
    O6 H6A O2 1_455 0.85 1.79 2.627(2) 170
    O6 H6B O3 . 0.85 1.92 2.675(2) 147
data_global
_journal_date_recd_electronic     2007-12-27
_journal_date_accepted     2008-02-25
_journal_name_full     'Acta Crystallographica, Section E'
_journal_year     2008
_journal_volume     64
_journal_issue      3
_journal_page_first     m500
_journal_page_last     m501
_journal_paper_category     QM
_journal_coeditor_code     OM2206
_publ_contact_author_name     'Rentao Wu'
_publ_contact_author_address
;
Department of Chemistry,
Taishan University,
271021  Tai'an, Shandong,
People's Republic of China
;
_publ_contact_author_email     duanwenzeng@163.com
_publ_contact_author_fax     '86 538 6715546'
_publ_contact_author_phone     '86 538 6715546'
_publ_section_title
;\
Diaqua(2,6-dioxo-1,2,3,6-tetrahydropyrimidin-3-ide-4-\
carboxylato\k^2^<i>N</i>^3^,<i>O</i>^4^)(1,10-phenanthroline-\k^2^<i>N</i>,\
<i>N</i>')manganese(II)
;
loop_
    _publ_author_name
    _publ_author_address
    'Rentao Wu'
;
Department of Chemistry
Taishan University,
271021 Tai'an, Shandong,
People's Republic of China
;
    'Yanmin Huo'
;
Shan Dong Institute of Supervision & Inspection of Product Quality
250100 Ji'nan, Shandong,
People's Republic of China
;
    'Jikun Li'
;
Department of Materials and Chemical Engineering
Taishan University,
271021 Tai'an, Shandong,
People's Republic of China
;
    'Zebao Zheng'
;
Department of Chemistry
Taishan University,
271021 Tai'an, Shandong,
People's Republic of China
;
