# Supplementary material for: Diaqua­(2,6-dioxo-1,2,3,6-tetra­hydro­pyrimidin-3-ide-4-carboxyl­ato-κ2 N 3,O 4)(1,10-phenanthroline-κ2 N,N′)manganese(II)
Source: Acta Crystallogr Sect E Struct Rep Online. 2008 Feb 29;64(Pt 3):m500–1. doi: 10.1107/S1600536808005230 (PMC2960886; doi:10.1107/S1600536808005230)
Supplement: Supplementary file 2 [file e-64-0m500-Isup2.hkl]

# 
# h,k,l, Fc-squared, Fo-squared, sigma(Fo-squared) and status flag 
# 
data_I
_shelx_title ' 070529b in P-1' 
_shelx_refln_list_code          4 
_shelx_F_calc_maximum      162.91 
_exptl_crystal_F_000       434.00 
_reflns_d_resolution_high  0.8409 
 
loop_ 
 _symmetry_equiv_pos_as_xyz 
 'x, y, z' 
 '-x, -y, -z' 
 
_cell_length_a     8.3173 
_cell_length_b     8.9875 
_cell_length_c    11.9509 
_cell_angle_alpha  78.278 
_cell_angle_beta   82.910 
_cell_angle_gamma  74.744 
 
_shelx_F_squared_multiplier     1.000 
 
loop_ 
 _refln_index_h 
 _refln_index_k 
 _refln_index_l 
 _refln_F_squared_calc 
 _refln_F_squared_meas 
 _refln_F_squared_sigma 
 _refln_observed_status 
   1   0   0     2183.94     2143.16     22.50 o 
   2   0   0       35.43       35.92      1.54 o 
   3   0   0        0.83        7.62      1.02 o 
   4   0   0     3813.34     3877.07     34.84 o 
   5   0   0     1334.18     1326.05     12.81 o 
   6   0   0      174.53      169.03      5.23 o 
   7   0   0        2.28        4.63      1.69 o 
   8   0   0      241.06      249.83     11.43 o 
   9   0   0      182.42      161.23     10.89 o 
  -9   1   0        3.51       -0.73      3.21 o 
  -8   1   0       22.87       16.53      4.31 o 
  -7   1   0      637.78      638.50     13.45 o 
  -6   1   0      341.74      343.22      7.84 o 
  -5   1   0      841.98      833.75     11.74 o 
  -4   1   0       37.42       43.98      3.89 o 
  -3   1   0      204.22      182.98      5.84 o 
  -2   1   0      491.50      446.48      8.50 o 
  -1   1   0      425.32      426.35      6.19 o 
   0   1   0     1066.05     1034.99     12.08 o 
   1   1   0      418.09      401.33      6.22 o 
   2   1   0       45.01       63.63      2.39 o 
   3   1   0     2421.26     2374.53     22.60 o 
   4   1   0       70.46       49.38      3.29 o 
   5   1   0       34.43       48.07      2.33 o 
   6   1   0       88.09      102.33      4.88 o 
   7   1   0      200.08      210.78      7.23 o 
   8   1   0      169.33      155.07      9.53 o 
   9   1   0      348.30      347.91     15.18 o 
  -8   2   0      280.33      293.96      8.99 o 
  -7   2   0      612.46      595.48     15.05 o 
  -6   2   0       63.55       63.64      4.20 o 
  -5   2   0       26.40       27.40      3.40 o 
  -4   2   0      465.18      458.11      8.21 o 
  -3   2   0      757.98      722.65      9.78 o 
  -2   2   0       73.58       77.08      4.78 o 
  -1   2   0      538.09      551.20     11.59 o 
   0   2   0     1290.40     1287.87     13.42 o 
   1   2   0     3446.47     3466.75     53.33 o 
   2   2   0    19138.24    18094.97    142.88 o 
   3   2   0      124.68      129.49      3.67 o 
   4   2   0     6800.37     7160.05     52.92 o 
   5   2   0       97.82       77.26      3.43 o 
   6   2   0      558.83      570.13      8.29 o 
   7   2   0       77.18       74.12      6.98 o 
   8   2   0      422.41      419.96     14.60 o 
   9   2   0       49.33       53.74      6.98 o 
  -8   3   0      125.01      130.57      7.02 o 
  -7   3   0        1.00        2.89      4.69 o 
  -6   3   0       68.09       66.95      4.99 o 
  -5   3   0      168.39      148.95      5.53 o 
  -4   3   0      265.73      251.10      6.53 o 
  -3   3   0       99.93       98.73      2.59 o 
  -2   3   0      369.71      374.34      5.37 o 
  -1   3   0      598.18      594.40      8.62 o 
   0   3   0      683.66      667.09      9.61 o 
   1   3   0       60.76       61.82      2.85 o 
   2   3   0     1849.80     1827.13     19.24 o 
   3   3   0     1888.26     1839.79     19.12 o 
   4   3   0     1300.46     1320.03     14.26 o 
   5   3   0      314.85      330.54      5.80 o 
   6   3   0       90.70       95.33      4.14 o 
   7   3   0      203.77      231.19      7.78 o 
   8   3   0     1125.49     1085.06     31.11 o 
   9   3   0       75.50       68.02      7.66 o 
  -7   4   0       96.99       96.19      6.26 o 
  -6   4   0      209.87      212.04     11.19 o 
  -5   4   0      392.37      393.43      9.48 o 
  -4   4   0       56.94       74.21      8.34 o 
  -3   4   0      906.36      875.81     12.90 o 
  -2   4   0      421.20      390.42      6.42 o 
  -1   4   0      533.92      539.35      9.56 o 
   0   4   0        2.13        1.17      0.86 o 
   1   4   0      212.89      216.21      4.45 o 
   2   4   0        1.77        0.83      1.23 o 
   3   4   0     2642.19     2716.97     24.12 o 
   4   4   0     2231.88     2320.40     19.49 o 
   5   4   0      120.34      115.45      3.67 o 
   6   4   0      346.04      338.00      7.51 o 
   7   4   0       15.87       12.16      2.90 o 
   8   4   0       19.50       28.62      5.01 o 
   9   4   0       15.42       14.40      5.18 o 
  -7   5   0       10.70       11.03      3.45 o 
  -6   5   0       90.50       75.20      5.72 o 
  -5   5   0      667.96      628.79     12.98 o 
  -4   5   0       11.69       16.77      3.32 o 
  -3   5   0       13.35       11.49      2.47 o 
  -2   5   0      736.37      728.47      9.96 o 
  -1   5   0      166.48      161.82      4.46 o 
   0   5   0     1802.20     1794.17     17.23 o 
   1   5   0      266.00      268.46      5.58 o 
   2   5   0       24.20       23.35      2.38 o 
   3   5   0       12.12       11.23      1.57 o 
   4   5   0      769.08      751.88      9.81 o 
   5   5   0      191.33      175.42      4.70 o 
   6   5   0        6.25        5.61      2.24 o 
   7   5   0      148.89      149.18      7.22 o 
   8   5   0      427.84      431.32     12.17 o 
   9   5   0       82.30       85.69      8.68 o 
  -6   6   0       27.69       27.66      4.19 o 
  -5   6   0      136.48      116.85      6.79 o 
  -4   6   0        1.69       -0.41      2.19 o 
  -3   6   0      154.73      138.76      7.55 o 
  -2   6   0      223.00      227.46      8.58 o 
  -1   6   0      183.57      187.84      5.36 o 
   0   6   0      231.74      236.33      5.91 o 
   1   6   0        0.32        0.06      1.23 o 
   2   6   0       69.75       69.11      3.43 o 
   3   6   0      404.96      389.87      7.48 o 
   4   6   0       65.24       68.24      3.43 o 
   5   6   0       48.86       51.75      3.25 o 
   6   6   0      565.32      566.31     13.12 o 
   7   6   0      441.72      470.90     12.45 o 
   8   6   0      129.66      140.61      8.02 o 
   9   6   0       76.60       66.81      8.28 o 
  -5   7   0       78.87       81.99      9.92 o 
  -4   7   0      107.80       98.22      6.63 o 
  -3   7   0      182.78      199.94      8.05 o 
  -2   7   0      305.87      331.47      9.67 o 
  -1   7   0     1549.09     1556.31     18.21 o 
   0   7   0        4.45        1.96      1.46 o 
   1   7   0      747.71      724.70     12.59 o 
   2   7   0     1361.44     1361.85     15.99 o 
   3   7   0       10.25       10.67      2.27 o 
   4   7   0       91.38      101.93      4.48 o 
   5   7   0      143.15      158.32      6.10 o 
   6   7   0      135.57      146.08      7.61 o 
   7   7   0       56.15       57.68      5.82 o 
   8   7   0        2.81       -1.15      3.09 o 
  -4   8   0       51.03       51.68      7.52 o 
  -3   8   0        1.56       -0.74      2.53 o 
  -2   8   0        7.48        3.28      3.39 o 
  -1   8   0      115.01      122.25      7.47 o 
   0   8   0      195.06      198.92      7.92 o 
   1   8   0      154.32      152.41      5.73 o 
   2   8   0        3.27        3.81      1.77 o 
   3   8   0       67.45       82.81      4.48 o 
   4   8   0      255.63      251.01      8.65 o 
   5   8   0       89.07       94.01      6.42 o 
   6   8   0       89.20       91.28      7.02 o 
   7   8   0       16.35       22.81      4.37 o 
  -2   9   0       41.46       43.23      5.20 o 
  -1   9   0        0.24        0.26      2.06 o 
   0   9   0        0.97        2.95      2.54 o 
   1   9   0      160.75      161.49      8.54 o 
   2   9   0      131.83      121.42      5.64 o 
   3   9   0       18.67       20.82      2.94 o 
   4   9   0       75.23       69.69      6.00 o 
   5   9   0       35.96       33.68      4.71 o 
   6   9   0      112.17      138.78      8.41 o 
   0  10   0       59.32       72.52      6.20 o 
   1  10   0        5.76        5.91      2.89 o 
   2  10   0       15.40       15.11      4.12 o 
   3  10   0       52.02       48.02      4.26 o 
   4  10   0      232.73      242.64      8.53 o 
   5  10   0       58.84       69.86      6.58 o 
  -4 -10   1      110.80      130.82      9.66 o 
  -3 -10   1       96.61      102.30      6.45 o 
  -2 -10   1       75.94       71.78      5.11 o 
  -1 -10   1        0.07       -0.19      2.55 o 
  -6  -9   1      156.10      176.69      9.44 o 
  -5  -9   1       82.18       79.93      6.77 o 
  -4  -9   1       61.07       73.71      6.23 o 
  -3  -9   1      372.22      318.69      9.22 o 
  -2  -9   1       43.14       37.35      4.74 o 
  -1  -9   1       63.93       59.49      4.51 o 
   0  -9   1       70.30       62.02      9.32 o 
   1  -9   1       94.18      114.00      7.36 o 
   2  -9   1       18.70       17.35      3.96 o 
  -7  -8   1      645.13      650.79     20.30 o 
  -6  -8   1      220.88      238.13     13.49 o 
  -5  -8   1        0.82        0.60      2.42 o 
  -4  -8   1       26.34       16.84      3.23 o 
  -3  -8   1       73.56       87.90      4.64 o 
  -2  -8   1      273.12      273.48      7.98 o 
  -1  -8   1       57.18       54.38      4.09 o 
   0  -8   1       22.89       18.58      2.83 o 
   1  -8   1      219.49      235.42      8.84 o 
   2  -8   1      309.23      296.05      9.99 o 
   3  -8   1        1.48        1.93      2.70 o 
   4  -8   1        1.84        5.94      3.15 o 
  -8  -7   1       41.99       28.55      4.94 o 
  -7  -7   1       12.56       21.56      4.14 o 
  -6  -7   1       39.88       32.90      4.45 o 
  -5  -7   1       10.26        3.74      2.32 o 
  -4  -7   1      273.18      287.49      6.85 o 
  -3  -7   1      235.17      255.50      6.47 o 
  -2  -7   1       23.27       26.26      2.72 o 
  -1  -7   1       79.44       74.19      4.10 o 
   0  -7   1       43.34       47.34      4.66 o 
   1  -7   1      778.62      761.61     20.19 o 
   2  -7   1      535.29      550.09     14.68 o 
   3  -7   1       89.01       73.56      5.79 o 
   4  -7   1       31.80       32.76      4.83 o 
   5  -7   1      208.92      212.08     11.78 o 
  -8  -6   1        1.80        2.54      2.89 o 
  -7  -6   1       22.25       16.52      5.56 o 
  -6  -6   1     1017.38     1015.65     20.15 o 
  -5  -6   1      895.34      891.97     16.43 o 
  -4  -6   1      203.81      217.57      5.57 o 
  -3  -6   1      173.43      175.95      5.50 o 
  -2  -6   1      560.01      558.93      8.96 o 
  -1  -6   1      347.77      336.05      7.01 o 
   0  -6   1       63.01       59.16      3.47 o 
   1  -6   1       87.20       81.40      3.98 o 
   2  -6   1      206.09      205.59      7.14 o 
   3  -6   1      232.80      223.24     10.71 o 
   4  -6   1      679.06      675.26     19.91 o 
   5  -6   1        0.11       -0.41      2.23 o 
   6  -6   1        6.16        5.05      2.76 o 
  -9  -5   1        1.06       -2.85      3.28 o 
  -8  -5   1      144.97      139.49      7.84 o 
  -7  -5   1      321.61      331.23     10.29 o 
  -6  -5   1      938.49      951.99     17.07 o 
  -5  -5   1      223.20      223.57      7.52 o 
  -4  -5   1        2.17        0.54      1.17 o 
  -3  -5   1      202.92      186.77      4.59 o 
  -2  -5   1      944.49      940.69     11.16 o 
  -1  -5   1      132.60      135.61      4.12 o 
   0  -5   1      253.13      246.63      5.50 o 
   1  -5   1      508.56      486.78      7.88 o 
   2  -5   1      352.62      351.97      6.67 o 
   3  -5   1      211.23      200.32      6.59 o 
   4  -5   1      702.65      687.87     17.54 o 
   5  -5   1      547.87      509.04     11.70 o 
   6  -5   1       13.20       15.34      3.32 o 
   7  -5   1       25.37       30.17      5.14 o 
  -9  -4   1       70.26       71.28      8.08 o 
  -8  -4   1      241.25      255.19      9.31 o 
  -7  -4   1      263.90      261.56      8.82 o 
  -6  -4   1       18.57       19.26      3.05 o 
  -5  -4   1       60.76       61.18      3.32 o 
  -4  -4   1     4963.59     4998.53     40.35 o 
  -3  -4   1     6546.98     6575.73     50.06 o 
  -2  -4   1      151.85      154.36      8.98 o 
  -1  -4   1       93.90      121.72      4.01 o 
   0  -4   1      613.54      615.47      9.16 o 
   1  -4   1      337.59      315.92      5.57 o 
   2  -4   1        7.06        7.08      1.28 o 
   3  -4   1       64.47       68.35      4.41 o 
   4  -4   1      240.47      235.54      6.90 o 
   5  -4   1      326.96      316.85      8.52 o 
   6  -4   1       10.41        5.68      2.53 o 
   7  -4   1       62.54       63.84      5.36 o 
  -9  -3   1      149.98      134.67     10.08 o 
  -8  -3   1      166.18      136.37      9.31 o 
  -7  -3   1      244.24      239.30      8.12 o 
  -6  -3   1      443.95      455.73     19.90 o 
  -5  -3   1       14.13       18.59      2.06 o 
  -4  -3   1        0.57        0.73      0.93 o 
  -3  -3   1     2172.63     2149.18     26.48 o 
  -2  -3   1     2848.99     2853.83     23.69 o 
  -1  -3   1      211.39      247.50      6.80 o 
   0  -3   1      335.36      342.19     11.26 o 
   1  -3   1      488.35      477.02      7.32 o 
   2  -3   1     2432.85     2468.83     21.31 o 
   3  -3   1       20.43       15.65      2.00 o 
   4  -3   1      229.95      231.41      6.29 o 
   5  -3   1      402.11      409.38      9.06 o 
   6  -3   1     1904.11     1826.56     31.41 o 
   7  -3   1       98.31      100.00      5.81 o 
   8  -3   1        4.40        6.74      3.19 o 
  -9  -2   1        0.23        1.85      3.75 o 
  -8  -2   1      924.42      905.78     22.24 o 
  -7  -2   1      134.75      130.38      8.18 o 
  -6  -2   1       13.34       13.05      1.90 o 
  -5  -2   1       54.41       66.98      3.09 o 
  -4  -2   1     3627.38     3777.57     30.65 o 
  -3  -2   1     3615.26     3711.53     38.95 o 
  -2  -2   1    15649.09    15296.19    122.09 o 
  -1  -2   1    14083.57    13720.25    109.29 o 
   0  -2   1     6734.39     6368.10     73.74 o 
   1  -2   1     3889.14     3889.76     33.93 o 
   2  -2   1     3286.44     3292.78     29.73 o 
   3  -2   1      180.11      157.21      4.29 o 
   4  -2   1       51.51       43.75      2.95 o 
   5  -2   1      419.20      428.73     10.18 o 
   6  -2   1      178.22      170.47      5.99 o 
   7  -2   1      106.91       96.20      5.42 o 
   8  -2   1       64.89       68.63      9.96 o 
  -9  -1   1        9.88        2.79      3.65 o 
  -8  -1   1        9.21       13.17      4.79 o 
  -7  -1   1       11.50        5.34      2.65 o 
  -6  -1   1      422.92      459.01      8.13 o 
  -5  -1   1      278.13      264.01      7.86 o 
  -4  -1   1      924.95      988.10     11.94 o 
  -3  -1   1       12.19       12.89      2.69 o 
  -2  -1   1      544.13      553.48      6.90 o 
  -1  -1   1     3439.10     3378.00     28.77 o 
   0  -1   1      715.45      745.45      7.77 o 
   1  -1   1       33.17       24.50      1.95 o 
   2  -1   1        0.66       -1.71      1.14 o 
   3  -1   1      111.00       76.93      4.87 o 
   4  -1   1     1386.31     1364.71     18.77 o 
   5  -1   1      302.90      296.05      7.01 o 
   6  -1   1      630.41      638.86     10.97 o 
   7  -1   1        1.04        1.83      1.79 o 
   8  -1   1     1154.37     1155.34     17.84 o 
   9  -1   1       33.29       45.35     12.69 o 
  -9   0   1      168.56      143.82     17.13 o 
  -8   0   1        9.27        4.74      3.38 o 
  -7   0   1      271.86      274.71     25.68 o 
  -6   0   1      661.44      651.56     10.38 o 
  -5   0   1        6.19        6.86      1.40 o 
  -4   0   1      776.97      830.20     10.32 o 
  -3   0   1      140.14      128.69      3.36 o 
  -2   0   1        3.91        5.30      0.82 o 
  -1   0   1     6393.02     6399.72     52.45 o 
   0   0   1       68.58       89.48      1.44 o 
   1   0   1      225.09      210.38      2.90 o 
   2   0   1     5210.43     5143.16     42.72 o 
   3   0   1      340.04      324.07      5.22 o 
   4   0   1      415.44      435.37      5.72 o 
   5   0   1      590.45      600.47      7.61 o 
   6   0   1     1920.48     1912.20     20.98 o 
   7   0   1       57.99       53.48      5.01 o 
   8   0   1       39.63       41.52      3.88 o 
   9   0   1      123.86      110.76     17.72 o 
  -9   1   1        9.85        7.25      4.05 o 
  -8   1   1       51.49       58.51     13.21 o 
  -7   1   1      217.71      228.13     10.19 o 
  -6   1   1        9.69        5.38      1.90 o 
  -5   1   1      226.67      211.64      9.71 o 
  -4   1   1     1313.88     1324.80     12.20 o 
  -3   1   1       70.52       67.68      2.91 o 
  -2   1   1      493.46      460.41      6.31 o 
  -1   1   1       52.08       69.12      1.94 o 
   0   1   1     6059.80     5887.46     69.75 o 
   1   1   1     3806.17     3746.33     31.16 o 
   2   1   1      361.60      402.05      5.72 o 
   3   1   1     1056.00      959.42     11.39 o 
   4   1   1     1813.96     1762.38     16.47 o 
   5   1   1     1575.95     1619.04     23.77 o 
   6   1   1      567.57      568.52      9.64 o 
   7   1   1      123.51      122.35      6.88 o 
   8   1   1      471.85      455.22     14.71 o 
   9   1   1      513.96      511.11     24.98 o 
  -8   2   1        0.58        0.71      3.32 o 
  -7   2   1      341.63      325.37      8.76 o 
  -6   2   1       53.41       54.60      4.08 o 
  -5   2   1      968.40      929.81     13.26 o 
  -4   2   1      319.49      311.63      4.91 o 
  -3   2   1      630.22      632.24      8.67 o 
  -2   2   1     1183.69     1166.42     13.02 o 
  -1   2   1      142.19      111.59      3.09 o 
   0   2   1       37.98       36.58      1.79 o 
   1   2   1      153.05      160.96      3.47 o 
   2   2   1     1629.27     1608.87     16.31 o 
   3   2   1      413.26      387.53      6.72 o 
   4   2   1       50.94       38.22      2.40 o 
   5   2   1      436.23      475.40      9.69 o 
   6   2   1      580.65      583.31      9.05 o 
   7   2   1      156.80      138.99      6.17 o 
   8   2   1      107.02      107.64      8.06 o 
   9   2   1        0.09       -0.62      3.39 o 
  -8   3   1      222.69      225.19     21.88 o 
  -7   3   1      316.63      319.66     11.21 o 
  -6   3   1      149.86      157.89      6.31 o 
  -5   3   1       32.78       38.56      4.58 o 
  -4   3   1      518.11      543.32      9.77 o 
  -3   3   1      180.47      179.41      4.64 o 
  -2   3   1     4577.96     4826.61     45.14 o 
  -1   3   1      470.19      496.67      8.00 o 
   0   3   1      328.63      332.94      8.39 o 
   1   3   1        3.46        0.80      0.98 o 
   2   3   1       95.61      104.35      3.43 o 
   3   3   1      102.48      103.83      3.62 o 
   4   3   1      350.99      353.94      6.78 o 
   5   3   1      782.38      795.42     15.14 o 
   6   3   1      316.89      323.73      6.28 o 
   7   3   1       54.53       51.88      3.59 o 
   8   3   1      216.34      228.93     20.19 o 
   9   3   1      286.00      275.98     19.14 o 
  -7   4   1       24.18       21.19      3.63 o 
  -6   4   1       18.90       11.67      4.02 o 
  -5   4   1      134.38      138.68      6.11 o 
  -4   4   1       38.93       37.31      3.43 o 
  -3   4   1      118.53      141.15      6.28 o 
  -2   4   1      107.83      124.72      3.57 o 
  -1   4   1      836.25      823.17     13.63 o 
   0   4   1     1488.99     1435.23     13.67 o 
   1   4   1      773.15      853.42      9.46 o 
   2   4   1      270.31      296.39      5.05 o 
   3   4   1      129.16      107.88      3.17 o 
   4   4   1      319.53      286.04      5.30 o 
   5   4   1        6.40        9.24      1.51 o 
   6   4   1        6.77        4.15      1.48 o 
   7   4   1      341.70      371.78     14.98 o 
   8   4   1      472.05      487.51     15.32 o 
   9   4   1       93.80       86.03      8.29 o 
  -7   5   1       62.29       60.09      8.83 o 
  -6   5   1      387.25      392.09     11.08 o 
  -5   5   1        0.83        1.56      2.15 o 
  -4   5   1      132.27      136.34      6.52 o 
  -3   5   1      599.09      595.23     13.01 o 
  -2   5   1     1758.74     1767.51     17.52 o 
  -1   5   1      811.87      854.66     10.87 o 
   0   5   1      598.15      621.79      8.83 o 
   1   5   1     1018.84     1022.76     11.61 o 
   2   5   1      318.15      275.57      8.78 o 
   3   5   1      735.17      710.70      9.23 o 
   4   5   1        7.58        9.55      1.74 o 
   5   5   1       20.67       18.96      2.04 o 
   6   5   1      235.16      248.31      6.57 o 
   7   5   1       15.76       20.02      3.33 o 
   8   5   1        0.08        4.20      2.67 o 
   9   5   1       25.70       20.74      5.11 o 
  -6   6   1       23.28       18.50      3.93 o 
  -5   6   1      201.83      187.68     10.18 o 
  -4   6   1      265.69      260.02      8.61 o 
  -3   6   1       55.77       59.18      4.75 o 
  -2   6   1       33.02       32.97      4.61 o 
  -1   6   1       16.02       14.81      2.22 o 
   0   6   1      585.20      599.77      9.72 o 
   1   6   1      688.05      679.81      9.88 o 
   2   6   1      796.78      774.36     10.49 o 
   3   6   1        1.47        0.45      1.17 o 
   4   6   1      388.82      382.37      7.22 o 
   5   6   1      204.13      189.09      7.73 o 
   6   6   1     1139.07     1153.42     14.34 o 
   7   6   1       30.15       26.41      3.97 o 
   8   6   1      181.75      178.70      8.50 o 
   9   6   1      135.37      113.48     15.47 o 
  -5   7   1       16.75       23.88      5.36 o 
  -4   7   1       16.77        9.72      3.02 o 
  -3   7   1       13.88        8.85      3.80 o 
  -2   7   1      497.27      474.58     13.04 o 
  -1   7   1        1.33        0.45      1.64 o 
   0   7   1       27.01       22.28      2.63 o 
   1   7   1        0.11       -0.28      1.30 o 
   2   7   1        2.00       -0.69      1.22 o 
   3   7   1      347.05      333.77      8.89 o 
   4   7   1      140.41      133.05      4.90 o 
   5   7   1      306.90      290.06      6.97 o 
   6   7   1        0.30       -1.28      2.11 o 
   7   7   1      217.77      237.62      9.33 o 
   8   7   1       26.19       21.12      4.31 o 
  -4   8   1       28.80       21.45      4.19 o 
  -3   8   1       87.07       89.15      6.47 o 
  -2   8   1      225.65      237.06      9.18 o 
  -1   8   1       10.97        8.34      3.62 o 
   0   8   1      312.36      301.81      7.72 o 
   1   8   1      347.28      347.75      8.07 o 
   2   8   1      439.77      432.95      9.46 o 
   3   8   1      126.11      118.73      5.04 o 
   4   8   1       46.30       41.53      4.57 o 
   5   8   1      234.69      239.25      6.80 o 
   6   8   1      547.11      556.75     13.92 o 
   7   8   1       13.80       17.40      4.14 o 
   8   8   1        3.85        3.51      3.54 o 
  -2   9   1        2.00        1.31      2.48 o 
  -1   9   1       21.33       16.59      3.30 o 
   0   9   1      100.38      107.29      6.61 o 
   1   9   1        1.09        0.10      1.79 o 
   2   9   1        4.55        1.34      1.85 o 
   3   9   1        2.24        0.96      1.86 o 
   4   9   1        4.25        5.53      2.28 o 
   5   9   1       12.99       16.04      3.27 o 
   6   9   1       11.78        8.80      3.52 o 
   7   9   1       24.36       23.15      4.61 o 
   0  10   1        0.08       -1.42      2.28 o 
   1  10   1       12.63        8.54      3.14 o 
   2  10   1       54.85       52.37      6.09 o 
   3  10   1       80.12       72.74      4.98 o 
   4  10   1        1.07       -2.77      1.85 o 
   5  10   1       17.72       12.95      4.39 o 
  -3 -10   2        1.82       -0.39      2.29 o 
  -2 -10   2       13.04       12.71      2.90 o 
  -6  -9   2        3.74        2.74      3.54 o 
  -5  -9   2        6.54        6.30      3.20 o 
  -4  -9   2        5.67        6.44      2.85 o 
  -3  -9   2      171.41      189.35      8.94 o 
  -2  -9   2      143.65      149.32      6.33 o 
  -1  -9   2       21.90       13.51      2.97 o 
   0  -9   2      349.58      381.32     14.88 o 
   1  -9   2      338.69      341.26     11.35 o 
   2  -9   2       86.99       85.33      7.14 o 
  -7  -8   2      291.08      268.18     13.55 o 
  -6  -8   2       14.53       23.35      4.36 o 
  -5  -8   2      121.01      119.89      7.49 o 
  -4  -8   2       73.43       84.16      6.73 o 
  -3  -8   2       17.64       11.44      4.35 o 
  -2  -8   2       44.65       43.09      3.72 o 
  -1  -8   2       82.53       80.61      4.76 o 
   0  -8   2      149.89      151.76      8.56 o 
   1  -8   2       79.29       77.39      9.09 o 
   2  -8   2        0.63       -1.95      2.50 o 
   3  -8   2        9.15        5.47      3.24 o 
  -8  -7   2        0.29        0.79      3.45 o 
  -7  -7   2       56.00       56.38      5.92 o 
  -6  -7   2      486.23      489.34     13.52 o 
  -5  -7   2      107.02      109.14      6.75 o 
  -4  -7   2        4.53        5.57      2.33 o 
  -3  -7   2      170.03      176.50      5.53 o 
  -2  -7   2      213.59      216.56      6.24 o 
  -1  -7   2       92.99       94.41      4.59 o 
   0  -7   2      244.08      240.65      7.14 o 
   1  -7   2      362.55      385.75     11.70 o 
   2  -7   2     1433.69     1458.34     24.15 o 
   3  -7   2      205.70      221.09      8.54 o 
   4  -7   2        0.45       -0.65      2.42 o 
   5  -7   2       10.29       10.96      3.61 o 
  -8  -6   2       28.24       17.39      5.15 o 
  -7  -6   2      139.79      145.27      8.02 o 
  -6  -6   2      162.07      149.45      9.96 o 
  -5  -6   2     1505.54     1430.06     22.28 o 
  -4  -6   2       26.67       25.49      3.48 o 
  -3  -6   2      315.35      305.97      6.51 o 
  -2  -6   2       11.73       18.73      5.13 o 
  -1  -6   2        1.51        2.83      1.53 o 
   0  -6   2      122.79      111.19      4.43 o 
   1  -6   2       16.02       13.46      2.15 o 
   2  -6   2       94.52       94.45      5.41 o 
   3  -6   2        3.12       -0.08      2.06 o 
   4  -6   2      248.55      240.52      9.04 o 
   5  -6   2      136.20      136.23      8.28 o 
   6  -6   2       19.73       17.43      3.57 o 
  -9  -5   2      101.59       93.77      9.82 o 
  -8  -5   2       43.66       34.86      6.65 o 
  -7  -5   2       16.77       18.23      3.62 o 
  -6  -5   2     1875.32     1927.82     26.71 o 
  -5  -5   2       15.73       19.61      3.73 o 
  -4  -5   2      646.42      610.47     10.01 o 
  -3  -5   2        0.34        2.91      1.20 o 
  -2  -5   2     1144.75     1103.46     12.56 o 
  -1  -5   2      867.68      886.07     11.21 o 
   0  -5   2      318.78      315.95      6.35 o 
   1  -5   2        0.30        0.32      1.12 o 
   2  -5   2      178.07      193.47      5.00 o 
   3  -5   2      614.60      601.28     13.52 o 
   4  -5   2     1161.95     1143.10     17.24 o 
   5  -5   2       96.73       79.62      6.93 o 
   6  -5   2      138.38      121.75      6.78 o 
   7  -5   2       19.80       19.90      5.04 o 
  -9  -4   2        0.38        0.80      3.58 o 
  -8  -4   2       79.89       89.72      6.56 o 
  -7  -4   2      288.79      317.00      9.93 o 
  -6  -4   2      570.14      584.72     12.84 o 
  -5  -4   2       65.43       69.58      4.86 o 
  -4  -4   2      509.33      545.91      8.69 o 
  -3  -4   2       37.58       30.13      2.35 o 
  -2  -4   2      680.65      633.41      9.27 o 
  -1  -4   2     2488.40     2606.47     21.35 o 
   0  -4   2       57.92       58.04      2.66 o 
   1  -4   2       70.53       76.68      2.98 o 
   2  -4   2     1334.85     1350.08     15.86 o 
   3  -4   2      251.25      241.63     10.12 o 
   4  -4   2        4.02        2.98      1.80 o 
   5  -4   2        9.38       12.26      2.61 o 
   6  -4   2      467.12      449.37     10.95 o 
   7  -4   2       34.56       41.09      4.48 o 
  -9  -3   2      165.68      152.75     10.95 o 
  -8  -3   2      267.03      278.28     13.56 o 
  -7  -3   2       77.50       83.33      6.57 o 
  -6  -3   2      126.36      130.69      6.20 o 
  -5  -3   2        8.19        7.13      1.97 o 
  -4  -3   2     1149.69     1161.58     13.05 o 
  -3  -3   2     1169.13     1184.82     14.28 o 
  -2  -3   2      745.85      786.04      9.56 o 
  -1  -3   2      812.25      949.45     10.74 o 
   0  -3   2     1708.71     1629.54     15.54 o 
   1  -3   2     1117.96     1186.17     12.29 o 
   2  -3   2      417.07      453.31      6.26 o 
   3  -3   2      157.78      167.00      3.48 o 
   4  -3   2      122.62      125.60      5.61 o 
   5  -3   2      789.71      772.75     12.78 o 
   6  -3   2       29.51       25.34      3.72 o 
   7  -3   2       10.54       11.09      3.26 o 
   8  -3   2      101.04       99.93      7.29 o 
  -9  -2   2       73.80       82.41     11.65 o 
  -8  -2   2        7.51        9.94      3.83 o 
  -7  -2   2      134.99      135.72      8.66 o 
  -6  -2   2      242.50      259.75      7.81 o 
  -5  -2   2      472.54      519.29      9.11 o 
  -4  -2   2       73.52       78.16      2.81 o 
  -3  -2   2     1462.68     1524.63     14.35 o 
  -2  -2   2       69.59       62.88      2.40 o 
  -1  -2   2       84.61       70.49      2.69 o 
   0  -2   2     1049.08     1075.65     12.19 o 
   1  -2   2     1524.02     1573.42     28.76 o 
   2  -2   2    10068.88    10227.40     83.29 o 
   3  -2   2      527.62      490.42      7.92 o 
   4  -2   2     1112.26     1105.56     13.95 o 
   5  -2   2        7.67        6.55      1.84 o 
   6  -2   2      474.61      477.96     10.00 o 
   7  -2   2      340.73      362.76      9.33 o 
   8  -2   2      323.33      321.75      9.42 o 
  -9  -1   2       65.93       50.38      7.25 o 
  -8  -1   2      196.11      187.64     10.86 o 
  -7  -1   2       35.67       26.63      4.43 o 
  -6  -1   2      122.45      112.13      5.33 o 
  -5  -1   2       27.16       35.65      2.69 o 
  -4  -1   2      859.04      854.03     10.07 o 
  -3  -1   2      674.97      645.77      7.54 o 
  -2  -1   2        4.40        2.46      1.10 o 
  -1  -1   2        8.16        8.56      0.93 o 
   0  -1   2     1319.95     1386.63     16.52 o 
   1  -1   2      974.24      920.60     10.28 o 
   2  -1   2     1921.70     1813.73     40.98 o 
   3  -1   2     1456.94     1585.71     14.49 o 
   4  -1   2      232.67      219.78      5.26 o 
   5  -1   2     1197.84     1213.53     15.17 o 
   6  -1   2       13.49       17.32      2.41 o 
   7  -1   2     1401.05     1398.04     25.23 o 
   8  -1   2        0.86        0.02      2.01 o 
   9  -1   2      103.36      119.16      7.22 o 
  -9   0   2      110.25      124.38     10.26 o 
  -8   0   2       82.92       81.69      8.04 o 
  -7   0   2       45.41       37.38      9.57 o 
  -6   0   2      325.33      336.57      9.48 o 
  -5   0   2      791.22      805.99     10.62 o 
  -4   0   2      428.81      400.40      6.44 o 
  -3   0   2      223.25      199.91      3.89 o 
  -2   0   2      563.15      613.03      7.82 o 
  -1   0   2     2695.55     2730.14     23.79 o 
   0   0   2        7.58        6.16      0.63 o 
   1   0   2      995.33     1020.61     10.08 o 
   2   0   2       68.58       72.52      2.13 o 
   3   0   2     2583.46     2553.03     23.94 o 
   4   0   2     3364.95     3475.38     29.14 o 
   5   0   2      169.98      180.66      5.06 o 
   6   0   2      502.30      517.73      9.56 o 
   7   0   2        1.09        3.15      1.71 o 
   8   0   2      414.76      421.04      9.92 o 
   9   0   2        6.77        7.57      3.32 o 
  -9   1   2       96.93       94.78      9.63 o 
  -8   1   2       15.16       10.92      3.93 o 
  -7   1   2       28.10       29.84      6.08 o 
  -6   1   2      923.17      920.80     13.40 o 
  -5   1   2      242.53      255.57      9.14 o 
  -4   1   2      727.20      797.86     11.08 o 
  -3   1   2      152.28      194.61      4.09 o 
  -2   1   2      422.26      431.67      6.63 o 
  -1   1   2      449.84      423.46      7.26 o 
   0   1   2      472.71      526.43      6.23 o 
   1   1   2     3770.53     3728.89     39.15 o 
   2   1   2      512.09      544.34     11.02 o 
   3   1   2      295.10      318.14      5.67 o 
   4   1   2       48.02       46.20      2.30 o 
   5   1   2      443.93      466.96      6.80 o 
   6   1   2     1488.17     1471.98     30.22 o 
   7   1   2      599.74      609.18     13.28 o 
   8   1   2       33.41       35.23      4.44 o 
   9   1   2       56.90       60.05     19.05 o 
  -8   2   2      568.96      556.27     32.23 o 
  -7   2   2      314.78      282.54     12.26 o 
  -6   2   2       80.99       78.64      4.52 o 
  -5   2   2      300.25      292.03      7.14 o 
  -4   2   2     1346.47     1309.06     15.98 o 
  -3   2   2      212.88      192.98      6.21 o 
  -2   2   2       57.11       54.88      2.96 o 
  -1   2   2       55.55       43.13      2.54 o 
   0   2   2      441.64      453.39      6.94 o 
   1   2   2      405.27      372.52      8.08 o 
   2   2   2       71.72       98.37      3.40 o 
   3   2   2       17.08       13.53      1.54 o 
   4   2   2     1249.47     1299.28     13.85 o 
   5   2   2     1295.72     1279.22     12.89 o 
   6   2   2      671.30      727.88      9.72 o 
   7   2   2        6.20        2.57      1.65 o 
   8   2   2      118.28      118.88      5.52 o 
   9   2   2      102.26       91.93     12.59 o 
  -8   3   2        1.10        5.49      3.84 o 
  -7   3   2      224.93      236.84     11.40 o 
  -6   3   2      235.43      235.05      7.47 o 
  -5   3   2      662.65      642.15     11.60 o 
  -4   3   2       53.61       39.15      3.44 o 
  -3   3   2       15.31       28.60      1.99 o 
  -2   3   2      234.64      184.58      4.06 o 
  -1   3   2      667.47      620.79     12.64 o 
   0   3   2     4227.03     4096.26     42.75 o 
   1   3   2      934.30      878.57     11.16 o 
   2   3   2      417.71      409.36      7.02 o 
   3   3   2      407.56      391.72      7.26 o 
   4   3   2     1662.72     1751.23     15.44 o 
   5   3   2      778.74      807.16     11.39 o 
   6   3   2      277.17      272.55      5.80 o 
   7   3   2       64.33       75.06      4.58 o 
   8   3   2      375.13      359.92     12.74 o 
   9   3   2       57.48       60.86      6.96 o 
  -7   4   2       61.06       58.93      6.44 o 
  -6   4   2      406.00      418.73     11.01 o 
  -5   4   2       26.20       26.32      3.43 o 
  -4   4   2      509.13      516.89     10.50 o 
  -3   4   2        4.99        5.21      1.44 o 
  -2   4   2     2622.94     2729.45     22.76 o 
  -1   4   2      833.72      844.07      9.95 o 
   0   4   2      300.88      298.28      5.25 o 
   1   4   2      369.93      436.95      7.19 o 
   2   4   2     1328.71     1322.85     14.19 o 
   3   4   2      542.68      542.24      7.25 o 
   4   4   2       52.79       48.55      2.82 o 
   5   4   2       73.55       69.51      3.25 o 
   6   4   2      180.30      178.61      6.07 o 
   7   4   2      285.96      292.97      6.68 o 
   8   4   2       95.24       86.23      7.19 o 
   9   4   2      293.33      304.32     15.60 o 
  -7   5   2        0.42       -1.48      2.57 o 
  -6   5   2      127.01      128.37      7.13 o 
  -5   5   2      196.64      191.56      8.11 o 
  -4   5   2       43.28       44.44      5.57 o 
  -3   5   2       24.24       22.95      3.15 o 
  -2   5   2      578.22      603.02      9.17 o 
  -1   5   2      567.65      526.53      8.23 o 
   0   5   2      124.27       97.12      3.88 o 
   1   5   2      698.16      750.98      9.49 o 
   2   5   2       79.74       84.32      3.17 o 
   3   5   2     1597.71     1518.05     14.83 o 
   4   5   2     1059.74     1054.50     12.02 o 
   5   5   2       36.93       28.15      2.89 o 
   6   5   2        0.59        0.92      1.40 o 
   7   5   2      350.88      368.94      8.65 o 
   8   5   2      247.65      253.18      8.98 o 
   9   5   2        8.20        5.24      3.87 o 
  -6   6   2       61.95       73.40      7.18 o 
  -5   6   2       57.27       45.84      4.85 o 
  -4   6   2       18.91       14.86      3.13 o 
  -3   6   2      172.59      174.25      6.97 o 
  -2   6   2      447.86      438.35     10.06 o 
  -1   6   2      248.19      231.36      5.84 o 
   0   6   2      245.91      255.87      5.96 o 
   1   6   2      178.03      174.28      4.80 o 
   2   6   2     1422.91     1373.37     14.79 o 
   3   6   2      630.56      602.68      9.06 o 
   4   6   2       23.32       22.64      2.33 o 
   5   6   2      356.30      343.89      7.04 o 
   6   6   2      766.47      761.57     11.27 o 
   7   6   2       85.97       86.16      6.21 o 
   8   6   2      157.42      158.13      8.19 o 
   9   6   2       57.11       49.80      6.87 o 
  -5   7   2        6.08        5.10      2.75 o 
  -4   7   2      361.82      352.18     10.74 o 
  -3   7   2       28.98       35.51      4.80 o 
  -2   7   2        6.23        4.32      2.24 o 
  -1   7   2      181.86      178.97      5.70 o 
   0   7   2      222.87      208.59      8.46 o 
   1   7   2       39.91       38.62      3.02 o 
   2   7   2        7.83        4.92      1.58 o 
   3   7   2       97.40       94.66      4.19 o 
   4   7   2      295.87      289.29      6.97 o 
   5   7   2        3.34        6.06      2.39 o 
   6   7   2      177.26      175.25      6.40 o 
   7   7   2        0.38        4.98      2.69 o 
   8   7   2        5.35        6.57      3.35 o 
  -4   8   2       31.14       29.47      6.25 o 
  -3   8   2        1.71        2.44      2.32 o 
  -2   8   2        0.41       -1.05      2.26 o 
  -1   8   2      581.29      591.90     12.99 o 
   0   8   2       38.65       37.94      3.49 o 
   1   8   2       34.16       32.34      3.17 o 
   2   8   2        0.74       -0.88      1.41 o 
   3   8   2      224.21      204.22      6.10 o 
   4   8   2      166.34      184.99      5.88 o 
   5   8   2       43.63       42.45      3.60 o 
   6   8   2      195.49      189.26      9.74 o 
   7   8   2      141.21      154.46     16.20 o 
   8   8   2       82.82       90.87     13.55 o 
  -2   9   2       72.42       74.61      6.09 o 
  -1   9   2       16.70       13.30      2.97 o 
   0   9   2      110.82      117.62      5.70 o 
   1   9   2       82.20       97.09      5.19 o 
   2   9   2      142.49      139.98      5.83 o 
   3   9   2        2.47       -0.44      1.76 o 
   4   9   2      106.86      120.93      6.55 o 
   5   9   2       91.90       92.06      5.51 o 
   6   9   2      108.14      106.62      7.29 o 
   7   9   2       47.99       46.11      5.67 o 
   0  10   2       21.04       24.41      3.99 o 
   1  10   2       64.85       73.64      5.04 o 
   2  10   2        0.56       -0.40      1.97 o 
   3  10   2      182.44      165.86      6.62 o 
   4  10   2        0.36        1.96      2.18 o 
   5  10   2        1.71        1.82      2.26 o 
  -5  -9   3       20.64       32.05      6.12 o 
  -4  -9   3       98.22      105.15      7.52 o 
  -3  -9   3        4.45        4.06      2.87 o 
  -2  -9   3       61.18       61.47      5.29 o 
  -1  -9   3       80.78       85.29      5.48 o 
   0  -9   3      242.53      237.96     15.33 o 
   1  -9   3      119.32      106.02      7.46 o 
  -6  -8   3        0.47        3.95      3.23 o 
  -5  -8   3        4.56        4.83      2.89 o 
  -4  -8   3      129.53      127.73     10.57 o 
  -3  -8   3       24.55       28.36      4.25 o 
  -2  -8   3       38.28       25.88      3.35 o 
  -1  -8   3       19.18       13.37      2.83 o 
   0  -8   3      150.84      174.93      6.69 o 
   1  -8   3       83.70       91.71      6.97 o 
   2  -8   3       84.26       88.90      6.61 o 
   3  -8   3       36.73       40.21      5.29 o 
  -7  -7   3      190.35      200.18     12.24 o 
  -6  -7   3       33.51       38.71      5.10 o 
  -5  -7   3      144.63      134.02      7.48 o 
  -4  -7   3      260.32      251.65      8.96 o 
  -3  -7   3       33.06       49.60      4.77 o 
  -2  -7   3        2.50        2.71      1.81 o 
  -1  -7   3      150.60      157.50      5.76 o 
   0  -7   3      290.68      284.32      7.42 o 
   1  -7   3      301.44      324.55      9.51 o 
   2  -7   3       10.70       12.85      3.18 o 
   3  -7   3       18.92       21.45      3.91 o 
   4  -7   3      149.86      157.64      8.11 o 
  -8  -6   3        0.57       -0.43      2.97 o 
  -7  -6   3       97.26       91.24      8.05 o 
  -6  -6   3       52.69       51.66      5.25 o 
  -5  -6   3       47.63       42.81      4.62 o 
  -4  -6   3      137.02      129.04     11.06 o 
  -3  -6   3        2.52       -0.08      1.59 o 
  -2  -6   3     1078.75     1048.86     13.42 o 
  -1  -6   3      534.42      541.29     11.32 o 
   0  -6   3       21.50       18.82      2.94 o 
   1  -6   3     1024.95     1019.57     13.42 o 
   2  -6   3      596.01      599.65     12.07 o 
   3  -6   3      157.09      154.87      9.91 o 
   4  -6   3        8.86        9.29      3.01 o 
   5  -6   3       32.56       35.25      6.76 o 
  -8  -5   3      131.09      155.94      8.67 o 
  -7  -5   3      555.11      534.96     13.79 o 
  -6  -5   3      325.23      315.92     13.41 o 
  -5  -5   3       69.82       70.28      5.20 o 
  -4  -5   3       74.88       71.68      5.29 o 
  -3  -5   3      533.44      545.90     10.68 o 
  -2  -5   3        0.38        0.32      1.16 o 
  -1  -5   3       25.42       22.61      2.32 o 
   0  -5   3      219.25      213.50      5.30 o 
   1  -5   3       37.97       41.77      2.95 o 
   2  -5   3      125.10      132.23      5.48 o 
   3  -5   3       45.94       45.59      3.94 o 
   4  -5   3        3.08        6.34      2.46 o 
   5  -5   3      300.76      301.10      9.06 o 
   6  -5   3       29.45       33.69      4.17 o 
  -9  -4   3       36.06       38.17      6.92 o 
  -8  -4   3      121.74      115.75      7.48 o 
  -7  -4   3        0.64       -2.17      2.13 o 
  -6  -4   3      407.73      408.51     10.86 o 
  -5  -4   3      332.46      356.83     18.56 o 
  -4  -4   3      463.49      474.27     15.43 o 
  -3  -4   3      218.71      228.67      5.90 o 
  -2  -4   3      174.36      150.85      6.14 o 
  -1  -4   3     1558.71     1623.69     15.34 o 
   0  -4   3     4748.01     4751.72     34.50 o 
   1  -4   3     1030.42     1070.63     11.79 o 
   2  -4   3      920.20      933.23     10.96 o 
   3  -4   3       93.54       99.87      4.68 o 
   4  -4   3      249.61      265.58      7.38 o 
   5  -4   3      915.77      854.49     14.52 o 
   6  -4   3      133.09      127.35      6.45 o 
   7  -4   3        2.59        3.15      2.38 o 
  -9  -3   3        4.33        2.65      4.10 o 
  -8  -3   3       54.69       57.72      7.22 o 
  -7  -3   3       12.54        7.26      2.61 o 
  -6  -3   3       76.60       78.80      5.22 o 
  -5  -3   3       40.97       42.65      3.84 o 
  -4  -3   3      812.72      783.82     16.84 o 
  -3  -3   3     1493.99     1504.27     19.13 o 
  -2  -3   3       82.15       63.90      2.84 o 
  -1  -3   3      878.18      868.21     10.35 o 
   0  -3   3      218.37      202.70      4.53 o 
   1  -3   3     1068.43     1144.78     11.33 o 
   2  -3   3      286.41      252.29      4.72 o 
   3  -3   3      794.17      801.46     11.80 o 
   4  -3   3      217.78      236.15      6.50 o 
   5  -3   3       27.99       25.05      2.97 o 
   6  -3   3       72.80       73.06      4.90 o 
   7  -3   3      106.56      110.76      6.23 o 
   8  -3   3        5.44        0.41      2.38 o 
  -9  -2   3       61.00       56.91      7.66 o 
  -8  -2   3      540.97      546.82     17.69 o 
  -7  -2   3      109.13      122.17      8.05 o 
  -6  -2   3       24.11       21.99      5.73 o 
  -5  -2   3      305.37      312.91      8.20 o 
  -4  -2   3      801.39      820.28     13.16 o 
  -3  -2   3      318.17      303.94      6.99 o 
  -2  -2   3        1.63        3.72      1.11 o 
  -1  -2   3      312.68      314.51      5.73 o 
   0  -2   3     1233.62     1196.58     13.71 o 
   1  -2   3     2116.71     2050.45     20.66 o 
   2  -2   3      776.51      860.62      9.94 o 
   3  -2   3       17.38        5.51      0.96 o 
   4  -2   3     1276.74     1192.52     14.71 o 
   5  -2   3      161.68      158.24      6.63 o 
   6  -2   3        1.48        3.22      1.80 o 
   7  -2   3        0.60       -0.34      1.85 o 
   8  -2   3      230.37      246.07     12.51 o 
  -9  -1   3        9.06        6.46      6.19 o 
  -8  -1   3      133.54      131.35      9.77 o 
  -7  -1   3       17.97       14.96      4.06 o 
  -6  -1   3        2.57        2.67      1.76 o 
  -5  -1   3      421.31      454.55     12.78 o 
  -4  -1   3      590.12      613.25      8.50 o 
  -3  -1   3      223.57      208.65      5.48 o 
  -2  -1   3     2201.30     2145.24     26.86 o 
  -1  -1   3       35.21       34.25      2.33 o 
   0  -1   3       45.99       36.84      1.80 o 
   1  -1   3      607.27      580.26      9.24 o 
   2  -1   3     3805.01     3873.01     56.06 o 
   3  -1   3     2572.82     2605.27     22.18 o 
   4  -1   3      523.36      506.61      6.37 o 
   5  -1   3       61.91       63.97      3.60 o 
   6  -1   3       36.82       32.71      3.19 o 
   7  -1   3      564.76      566.91     11.31 o 
   8  -1   3      469.13      462.38     10.92 o 
   9  -1   3       76.29       72.41      6.16 o 
  -9   0   3        0.16       -0.12      3.60 o 
  -8   0   3      405.68      387.80     18.24 o 
  -7   0   3      114.88      130.68     13.17 o 
  -6   0   3       43.33       43.02      7.67 o 
  -5   0   3        1.37        1.04      1.21 o 
  -4   0   3       27.33       15.15      1.67 o 
  -3   0   3     1385.33     1320.43     13.12 o 
  -2   0   3       20.82       40.20      3.12 o 
  -1   0   3       84.69       79.23      2.20 o 
   0   0   3     2062.68     2109.97     19.23 o 
   1   0   3        1.93        0.78      0.62 o 
   2   0   3       39.88       38.84      1.78 o 
   3   0   3      487.85      483.11      6.61 o 
   4   0   3      211.76      276.47      4.60 o 
   5   0   3      766.05      760.16     10.98 o 
   6   0   3      536.83      541.17     10.35 o 
   7   0   3        4.47        5.23      1.92 o 
   8   0   3        1.15        0.08      1.86 o 
   9   0   3        8.38        5.04      2.52 o 
  -8   1   3      109.08      112.03      9.50 o 
  -7   1   3        2.49        0.60      2.45 o 
  -6   1   3      296.83      309.28     15.25 o 
  -5   1   3      773.82      758.62      9.58 o 
  -4   1   3      802.79      689.07      9.55 o 
  -3   1   3      200.28      243.30      4.94 o 
  -2   1   3       19.68       24.87      1.94 o 
  -1   1   3     1420.52     1512.79     15.35 o 
   0   1   3    26539.47    24971.24    238.31 o 
   1   1   3      579.83      571.37      9.57 o 
   2   1   3       21.44       29.93      1.55 o 
   3   1   3        2.23        9.80      1.37 o 
   4   1   3     2653.03     2714.04     23.71 o 
   5   1   3      346.55      350.36      6.80 o 
   6   1   3      106.00      104.72      4.47 o 
   7   1   3      267.54      290.22      7.53 o 
   8   1   3      303.57      318.72     11.51 o 
   9   1   3       30.75       33.03      5.23 o 
  -8   2   3      155.48      141.86     10.60 o 
  -7   2   3       10.28        7.48      3.44 o 
  -6   2   3      515.27      545.97     19.86 o 
  -5   2   3      235.75      228.37      6.47 o 
  -4   2   3        2.33        0.95      1.05 o 
  -3   2   3       17.55       32.94      2.28 o 
  -2   2   3       37.43       24.52      3.12 o 
  -1   2   3       25.75       27.00      1.97 o 
   0   2   3     1132.80     1111.32     13.80 o 
   1   2   3      126.11      128.04      3.47 o 
   2   2   3      495.21      558.23      8.85 o 
   3   2   3        5.14       11.28      1.26 o 
   4   2   3      227.31      260.45      5.35 o 
   5   2   3       27.55       50.70      2.85 o 
   6   2   3        4.49        2.85      1.18 o 
   7   2   3       24.01       27.46      3.00 o 
   8   2   3      162.05      161.52     11.38 o 
   9   2   3      101.80      114.79      6.10 o 
  -8   3   3      211.70      216.17     13.16 o 
  -7   3   3       56.19       60.50      7.15 o 
  -6   3   3       46.49       49.10      4.38 o 
  -5   3   3      459.38      438.25     10.44 o 
  -4   3   3     1028.27     1032.86     14.65 o 
  -3   3   3      680.26      701.47      9.21 o 
  -2   3   3      368.89      430.03      6.59 o 
  -1   3   3     2719.27     2794.70     24.50 o 
   0   3   3     4403.95     4353.35     61.21 o 
   1   3   3       36.03       27.46      2.26 o 
   2   3   3      613.06      635.84      8.13 o 
   3   3   3       13.99       21.37      1.77 o 
   4   3   3     3567.52     3711.10     31.26 o 
   5   3   3       39.72       31.47      2.40 o 
   6   3   3      349.45      369.20      6.81 o 
   7   3   3       30.43       29.14      3.22 o 
   8   3   3      570.91      572.95     11.38 o 
   9   3   3       48.40       59.24      6.76 o 
  -7   4   3       38.20       35.34      9.42 o 
  -6   4   3      262.42      259.68      9.19 o 
  -5   4   3      114.15      112.33      6.38 o 
  -4   4   3       17.62       19.86      4.71 o 
  -3   4   3       45.28       49.92      2.95 o 
  -2   4   3      714.16      714.81      9.56 o 
  -1   4   3      673.74      585.48      8.04 o 
   0   4   3      732.36      673.43      8.30 o 
   1   4   3      237.71      257.43      5.35 o 
   2   4   3      372.91      386.26      8.36 o 
   3   4   3      970.83      953.55     11.80 o 
   4   4   3      643.55      652.29      9.28 o 
   5   4   3       81.74       74.84      3.20 o 
   6   4   3        0.49       -0.20      1.09 o 
   7   4   3       31.67       27.38      2.69 o 
   8   4   3      307.26      288.70      8.06 o 
   9   4   3       10.62        6.08      3.84 o 
  -7   5   3      106.57       95.98     18.47 o 
  -6   5   3       51.92       57.89      5.32 o 
  -5   5   3        0.25       -2.10      2.35 o 
  -4   5   3      281.41      273.31      8.36 o 
  -3   5   3      648.59      635.90     12.04 o 
  -2   5   3      227.76      220.49      5.46 o 
  -1   5   3        0.45        0.62      1.32 o 
   0   5   3     1184.01     1213.57     13.09 o 
   1   5   3     1077.22     1059.58     11.66 o 
   2   5   3      363.69      348.15      6.03 o 
   3   5   3        0.21       -0.17      0.91 o 
   4   5   3      117.94      108.18      4.20 o 
   5   5   3      164.49      158.57      4.53 o 
   6   5   3      152.06      148.18      4.65 o 
   7   5   3        9.68        5.62      1.76 o 
   8   5   3        5.09        4.85      2.08 o 
   9   5   3       24.15       24.57      7.23 o 
  -6   6   3       61.36       62.75      5.91 o 
  -5   6   3      313.94      326.06     10.37 o 
  -4   6   3      125.23      112.84      7.58 o 
  -3   6   3        0.34        1.02      2.20 o 
  -2   6   3        2.58        2.80      1.52 o 
  -1   6   3      566.50      593.97      9.51 o 
   0   6   3      632.88      586.46      9.16 o 
   1   6   3        2.47        4.62      1.40 o 
   2   6   3      338.97      344.68      6.61 o 
   3   6   3      484.76      454.89      7.74 o 
   4   6   3      676.60      637.30      9.46 o 
   5   6   3      458.30      450.25      8.10 o 
   6   6   3        5.15        5.26      1.83 o 
   7   6   3      256.57      266.19      6.90 o 
   8   6   3      341.08      356.20     16.99 o 
   9   6   3       34.23       66.55     10.50 o 
  -5   7   3      128.06      116.90     11.43 o 
  -4   7   3       57.97       48.16      8.29 o 
  -3   7   3       17.90       13.56      4.87 o 
  -2   7   3      218.55      222.93      8.90 o 
  -1   7   3       25.65       23.82      2.68 o 
   0   7   3       13.47        9.85      2.02 o 
   1   7   3      196.52      188.99      5.44 o 
   2   7   3      536.53      548.33      9.18 o 
   3   7   3      545.84      534.19      9.12 o 
   4   7   3        1.44       -1.83      1.50 o 
   5   7   3      312.96      327.65     10.07 o 
   6   7   3       63.45       70.13      4.11 o 
   7   7   3      320.11      343.91      8.21 o 
   8   7   3      116.73      111.48      7.10 o 
  -4   8   3       44.76       45.14      5.14 o 
  -3   8   3      112.06       96.51      6.54 o 
  -2   8   3      601.97      606.99     13.51 o 
  -1   8   3      504.29      498.30     11.75 o 
   0   8   3       21.78       21.03      2.77 o 
   1   8   3      210.11      205.93      7.77 o 
   2   8   3      157.79      155.02      5.45 o 
   3   8   3       55.53       51.93      3.62 o 
   4   8   3      300.98      327.54      9.27 o 
   5   8   3      125.65      143.49      7.40 o 
   6   8   3        0.85        1.49      1.94 o 
   7   8   3        4.48        5.90      2.70 o 
   8   8   3       74.56       81.05      8.67 o 
  -2   9   3        0.21       -0.34      2.29 o 
  -1   9   3      219.02      200.88      8.06 o 
   0   9   3       37.18       40.55      4.07 o 
   1   9   3       16.97       16.85      2.75 o 
   2   9   3       13.83       11.57      2.48 o 
   3   9   3       44.72       55.69      5.59 o 
   4   9   3       98.34      101.09      5.16 o 
   5   9   3        4.55        3.91      2.17 o 
   6   9   3        6.81        6.77      2.53 o 
   7   9   3      379.30      366.03     16.72 o 
   0  10   3       23.87       15.21      4.30 o 
   1  10   3       67.58       66.36      4.81 o 
   2  10   3      174.11      182.83      8.02 o 
   3  10   3        2.58        1.23      1.95 o 
   4  10   3        0.02       -1.80      1.84 o 
   5  10   3       38.99       26.59      3.43 o 
  -4  -9   4      121.90      128.94      8.47 o 
  -3  -9   4       69.15       68.59      7.30 o 
  -2  -9   4       16.57       12.26      3.62 o 
  -1  -9   4        0.83       -2.32      3.01 o 
   0  -9   4       71.19       81.57      9.68 o 
  -6  -8   4      110.02      101.04      7.83 o 
  -5  -8   4       43.72       43.53      5.31 o 
  -4  -8   4       82.44       84.92      6.73 o 
  -3  -8   4      433.63      394.56     14.83 o 
  -2  -8   4       20.74       22.32      5.09 o 
  -1  -8   4      114.03      114.02      5.88 o 
   0  -8   4       12.40       16.66      3.71 o 
   1  -8   4       69.70       75.19      6.15 o 
   2  -8   4        3.16        3.05      2.91 o 
   3  -8   4        4.37        0.98      3.08 o 
  -7  -7   4      151.38      148.82      9.14 o 
  -6  -7   4       73.85       77.62      6.74 o 
  -5  -7   4        0.05        1.65      2.44 o 
  -4  -7   4      115.91      107.28      6.84 o 
  -3  -7   4      111.53      122.23      6.86 o 
  -2  -7   4      175.38      157.32      7.24 o 
  -1  -7   4        0.27       -2.72      2.12 o 
   0  -7   4       28.95       26.48      3.10 o 
   1  -7   4      131.64      133.27      6.81 o 
   2  -7   4      101.78      119.03      6.73 o 
   3  -7   4        3.66        3.36      2.55 o 
   4  -7   4        3.06        4.01      3.11 o 
  -8  -6   4       69.76       75.74      7.21 o 
  -7  -6   4       17.40       13.21      3.81 o 
  -6  -6   4        5.80        1.97      2.39 o 
  -5  -6   4       65.88       57.59      5.26 o 
  -4  -6   4      347.72      356.64     15.39 o 
  -3  -6   4      461.15      439.80     11.09 o 
  -2  -6   4       67.33       64.11      3.84 o 
  -1  -6   4        2.67        1.80      1.69 o 
   0  -6   4        4.68        6.15      1.88 o 
   1  -6   4     1799.79     1816.28     19.46 o 
   2  -6   4       47.01       59.87      4.76 o 
   3  -6   4       33.85       38.26      4.31 o 
   4  -6   4       27.02       32.08      4.20 o 
   5  -6   4      128.32      120.67      7.04 o 
  -8  -5   4       71.08       60.53      6.26 o 
  -7  -5   4      237.84      255.57      9.94 o 
  -6  -5   4      255.58      261.09      9.33 o 
  -5  -5   4      107.33      120.07      6.95 o 
  -4  -5   4       91.87       95.19      5.67 o 
  -3  -5   4      153.16      134.29      6.01 o 
  -2  -5   4     1115.11     1109.47     13.20 o 
  -1  -5   4      720.91      702.97     10.11 o 
   0  -5   4       44.47       53.23      3.23 o 
   1  -5   4      140.28      125.29      4.38 o 
   2  -5   4      323.31      343.05     10.92 o 
   3  -5   4        1.65        5.20      3.40 o 
   4  -5   4      233.54      211.64      7.42 o 
   5  -5   4        9.84       12.12      3.47 o 
   6  -5   4       21.82       22.78      3.61 o 
  -8  -4   4       45.08       52.08      5.76 o 
  -7  -4   4      123.35      130.36      7.69 o 
  -6  -4   4      220.02      227.40      8.46 o 
  -5  -4   4      188.76      190.82      7.29 o 
  -4  -4   4      182.64      189.77      6.72 o 
  -3  -4   4      153.87      148.08      5.69 o 
  -2  -4   4      150.84      146.67      4.68 o 
  -1  -4   4       63.11       70.25      3.08 o 
   0  -4   4       43.19       32.94      2.45 o 
   1  -4   4      265.85      234.39      5.15 o 
   2  -4   4      260.02      276.99      5.78 o 
   3  -4   4        0.27       -0.09      1.53 o 
   4  -4   4       39.16       42.71      3.71 o 
   5  -4   4      745.49      678.78     15.21 o 
   6  -4   4       17.75       18.81      3.16 o 
   7  -4   4        2.35        2.10      2.40 o 
  -9  -3   4       16.11       21.54      5.50 o 
  -8  -3   4        0.58        3.88      3.32 o 
  -7  -3   4       30.35       29.33      4.06 o 
  -6  -3   4      140.14      162.39     11.34 o 
  -5  -3   4       45.15       49.41      4.29 o 
  -4  -3   4      102.00      103.86      5.13 o 
  -3  -3   4        1.06        0.42      1.37 o 
  -2  -3   4      756.68      750.01      9.99 o 
  -1  -3   4      211.12      189.32      4.55 o 
   0  -3   4     1736.70     1713.05     15.16 o 
   1  -3   4      296.60      299.89      5.31 o 
   2  -3   4       90.68       92.72      3.13 o 
   3  -3   4      526.48      562.97      7.85 o 
   4  -3   4      768.35      783.93     12.40 o 
   5  -3   4      260.49      255.15      7.27 o 
   6  -3   4        0.93        1.04      1.94 o 
   7  -3   4        0.73        1.81      2.44 o 
   8  -3   4      100.67       95.02      6.37 o 
  -9  -2   4       48.65       52.19     10.32 o 
  -8  -2   4      181.46      158.22     10.55 o 
  -7  -2   4       31.52       25.26      3.60 o 
  -6  -2   4      105.09       99.99     10.06 o 
  -5  -2   4       29.37       29.59      3.28 o 
  -4  -2   4      116.85      126.48      5.05 o 
  -3  -2   4      923.99      897.78     16.57 o 
  -2  -2   4     1433.54     1368.97     30.58 o 
  -1  -2   4      597.14      659.83      9.43 o 
   0  -2   4      332.64      341.20      6.90 o 
   1  -2   4      504.12      481.31      8.11 o 
   2  -2   4      624.08      565.37      7.16 o 
   3  -2   4       35.88       54.27      3.65 o 
   4  -2   4       46.42       58.38      3.83 o 
   5  -2   4       17.07       21.62      2.61 o 
   6  -2   4      554.91      561.32     16.90 o 
   7  -2   4      111.37      114.63      8.14 o 
   8  -2   4        0.70        1.88      2.32 o 
  -9  -1   4       18.46       13.99      4.94 o 
  -8  -1   4      721.57      704.23     26.55 o 
  -7  -1   4      162.62      145.68      9.19 o 
  -6  -1   4        6.38        5.09      2.18 o 
  -5  -1   4       16.22       20.82      2.81 o 
  -4  -1   4     2200.04     2231.86     25.49 o 
  -3  -1   4      493.62      460.81      9.82 o 
  -2  -1   4        0.45        0.42      0.87 o 
  -1  -1   4      738.77      792.98     13.94 o 
   0  -1   4      774.27      718.77      9.34 o 
   1  -1   4      352.86      343.12      6.04 o 
   2  -1   4      545.51      537.35      7.29 o 
   3  -1   4      122.75      116.19      5.23 o 
   4  -1   4      411.61      394.31      5.91 o 
   5  -1   4      363.29      379.43      7.90 o 
   6  -1   4      122.56      124.05      5.91 o 
   7  -1   4       15.66       15.54      2.99 o 
   8  -1   4      232.63      246.66     12.24 o 
  -8   0   4        2.32        3.25      3.32 o 
  -7   0   4       87.54       93.58     10.50 o 
  -6   0   4      241.53      234.67     11.78 o 
  -5   0   4        6.72        8.08      1.99 o 
  -4   0   4      197.19      197.69      4.80 o 
  -3   0   4      269.59      272.75      4.77 o 
  -2   0   4      141.12      127.11      3.12 o 
  -1   0   4       14.88       16.26      1.37 o 
   0   0   4      236.04      242.76      4.50 o 
   1   0   4     1101.58     1118.53     14.64 o 
   2   0   4      548.54      547.69     10.16 o 
   3   0   4       48.14       73.25      2.60 o 
   4   0   4        3.68        1.60      0.82 o 
   5   0   4      106.95      116.67      4.98 o 
   6   0   4     1262.21     1218.67     16.02 o 
   7   0   4       82.31       80.48      5.55 o 
   8   0   4      370.67      366.90      9.55 o 
   9   0   4       54.92       57.06      6.96 o 
  -8   1   4      143.38      114.05      9.53 o 
  -7   1   4      393.35      377.06     14.04 o 
  -6   1   4      328.80      337.36     12.23 o 
  -5   1   4        9.25        8.46      2.60 o 
  -4   1   4     1640.07     1624.64     17.29 o 
  -3   1   4     1844.60     1848.36     17.79 o 
  -2   1   4      751.02      763.02     10.35 o 
  -1   1   4     2683.70     2814.42     26.45 o 
   0   1   4    12729.42    12560.03    100.36 o 
   1   1   4      759.93      731.66     12.19 o 
   2   1   4      484.12      465.67     16.69 o 
   3   1   4      181.40      177.16      3.86 o 
   4   1   4      271.38      280.49      5.47 o 
   5   1   4      410.81      391.47      7.86 o 
   6   1   4      902.21      923.62     15.72 o 
   7   1   4        2.58        1.81      1.61 o 
   8   1   4        0.06       -1.38      1.76 o 
   9   1   4      243.47      252.73     12.20 o 
  -8   2   4       69.72       69.86      8.08 o 
  -7   2   4        0.49        1.83      2.67 o 
  -6   2   4       45.20       47.67      5.80 o 
  -5   2   4      969.48     1002.02     16.99 o 
  -4   2   4     1019.38     1034.62     13.29 o 
  -3   2   4        1.34       -1.05      1.73 o 
  -2   2   4      219.79      239.61      4.97 o 
  -1   2   4      143.54      125.52      3.80 o 
   0   2   4     4768.40     4742.84     41.32 o 
   1   2   4      357.77      341.95      6.48 o 
   2   2   4      618.95      653.24      7.52 o 
   3   2   4      218.87      185.07      4.55 o 
   4   2   4      304.61      264.08      5.45 o 
   5   2   4       33.70       42.25      2.40 o 
   6   2   4        0.28        0.66      1.16 o 
   7   2   4       11.91        7.62      2.47 o 
   8   2   4      242.15      247.63      8.65 o 
   9   2   4        0.94        3.35      4.21 o 
  -7   3   4      425.83      452.02     16.42 o 
  -6   3   4       37.85       26.98      5.93 o 
  -5   3   4      279.98      279.98      8.06 o 
  -4   3   4        0.01        0.21      1.18 o 
  -3   3   4      809.00      803.01     10.26 o 
  -2   3   4     1783.73     1795.30     18.27 o 
  -1   3   4      606.14      609.88      8.72 o 
   0   3   4        6.98        6.62      1.21 o 
   1   3   4      774.53      770.34     11.56 o 
   2   3   4     2477.91     2494.83     21.74 o 
   3   3   4     1292.18     1245.01     13.39 o 
   4   3   4      364.04      402.85      7.08 o 
   5   3   4      227.81      218.56      4.80 o 
   6   3   4      334.19      340.80      6.72 o 
   7   3   4       80.31       81.06      4.43 o 
   8   3   4        2.71        3.26      3.07 o 
   9   3   4       30.97       33.58      5.78 o 
  -7   4   4       67.99       61.76     17.37 o 
  -6   4   4       38.51       38.86      5.95 o 
  -5   4   4        0.41        2.86      2.24 o 
  -4   4   4      407.80      403.47     10.43 o 
  -3   4   4      243.59      239.50      5.75 o 
  -2   4   4      253.99      276.18      6.04 o 
  -1   4   4      522.53      573.94     11.17 o 
   0   4   4     1787.47     1818.06     16.07 o 
   1   4   4     1856.17     1798.72     20.23 o 
   2   4   4      145.89      138.95      5.64 o 
   3   4   4      240.58      232.66      8.03 o 
   4   4   4      868.23      857.20     12.92 o 
   5   4   4     1108.75     1093.31     17.64 o 
   6   4   4      390.94      381.96      7.14 o 
   7   4   4       33.65       24.54      2.57 o 
   8   4   4      260.28      249.95     11.19 o 
   9   4   4      125.12      151.08     18.81 o 
  -6   5   4       14.85       10.15      3.28 o 
  -5   5   4      229.92      230.57     11.05 o 
  -4   5   4       63.45       72.66      8.22 o 
  -3   5   4      331.82      341.22      8.84 o 
  -2   5   4       93.42       84.15      3.79 o 
  -1   5   4      548.85      553.28      8.51 o 
   0   5   4      587.23      564.23      8.24 o 
   1   5   4      447.71      438.86      7.09 o 
   2   5   4       54.61       52.39      2.61 o 
   3   5   4     1568.42     1612.13     17.89 o 
   4   5   4     2376.15     2361.89     20.56 o 
   5   5   4       11.96       12.74      2.72 o 
   6   5   4      104.43      100.22      4.43 o 
   7   5   4       84.67       90.41      5.00 o 
   8   5   4      245.00      256.97     11.59 o 
  -6   6   4      175.54      174.78      8.78 o 
  -5   6   4        0.19       -2.16      2.42 o 
  -4   6   4        0.19       -0.55      2.19 o 
  -3   6   4       35.69       41.04      4.22 o 
  -2   6   4      586.28      572.84      9.76 o 
  -1   6   4      142.13      140.84      4.69 o 
   0   6   4       19.10       18.07      2.00 o 
   1   6   4      874.71      874.25     11.20 o 
   2   6   4       83.07       71.08      3.29 o 
   3   6   4      291.59      302.63      6.22 o 
   4   6   4      266.90      250.63      5.78 o 
   5   6   4      699.80      677.68     10.10 o 
   6   6   4      332.46      341.35      7.36 o 
   7   6   4       12.94       12.91      3.22 o 
   8   6   4       38.31       35.29      4.73 o 
  -5   7   4       56.74       67.11      6.07 o 
  -4   7   4       39.79       34.01      4.28 o 
  -3   7   4      124.68      114.83      7.26 o 
  -2   7   4       23.08       19.17      3.50 o 
  -1   7   4       33.93       32.02      3.42 o 
   0   7   4      168.97      172.58     11.68 o 
   1   7   4       28.93       39.42      5.75 o 
   2   7   4       10.04        7.97      1.70 o 
   3   7   4      148.50      143.15      6.35 o 
   4   7   4      480.11      476.15      8.67 o 
   5   7   4        2.57        1.05      1.61 o 
   6   7   4      903.35      925.33     13.14 o 
   7   7   4      184.27      199.06      8.82 o 
   8   7   4      424.23      438.40     15.89 o 
  -4   8   4        0.17       -3.31      2.20 o 
  -3   8   4        5.57        2.38      2.31 o 
  -2   8   4      269.94      310.48      9.83 o 
  -1   8   4       37.90       39.07      4.18 o 
   0   8   4       39.28       44.21      3.64 o 
   1   8   4       22.91       21.83      2.67 o 
   2   8   4      141.40      136.78      5.21 o 
   3   8   4      163.55      160.97      6.95 o 
   4   8   4       27.09       29.18      3.03 o 
   5   8   4      263.14      264.11      8.13 o 
   6   8   4       58.98       75.21      4.53 o 
   7   8   4      269.83      266.66     11.66 o 
   8   8   4        2.09        3.73      6.54 o 
  -2   9   4      176.56      160.23      8.74 o 
  -1   9   4       14.44       13.83      3.10 o 
   0   9   4       63.29       65.40      4.74 o 
   1   9   4      265.61      275.86      7.62 o 
   2   9   4      142.32      151.40      5.95 o 
   3   9   4       34.84       24.94      2.99 o 
   4   9   4       20.04       19.78      2.85 o 
   5   9   4       60.95       70.64      4.66 o 
   6   9   4      194.04      200.50     15.50 o 
   7   9   4        9.17        1.80      3.33 o 
   0  10   4       27.44       25.69      3.91 o 
   1  10   4        1.08        1.97      2.11 o 
   2  10   4       15.44       11.53      2.65 o 
   3  10   4        7.74       11.14      2.73 o 
   4  10   4       41.90       34.94      3.86 o 
   5  10   4        0.69       -0.90      1.97 o 
  -2  -9   5       44.11       39.54      5.30 o 
  -5  -8   5       11.25        3.32      3.12 o 
  -4  -8   5        6.61        1.22      2.58 o 
  -3  -8   5       49.53       53.83      5.62 o 
  -2  -8   5       71.76       66.45      6.07 o 
  -1  -8   5        0.45       -0.07      2.46 o 
   0  -8   5       13.53       11.41      3.48 o 
   1  -8   5       76.16       89.71      6.73 o 
   2  -8   5       78.82       77.76      7.91 o 
  -6  -7   5      179.80      178.06     11.39 o 
  -5  -7   5      104.24      105.22      7.26 o 
  -4  -7   5      114.25      103.81      6.93 o 
  -3  -7   5      138.05      121.75      7.14 o 
  -2  -7   5       27.81       25.70      3.84 o 
  -1  -7   5       70.37       78.45      4.74 o 
   0  -7   5       98.83      100.69      5.14 o 
   1  -7   5       32.01       33.63      4.18 o 
   2  -7   5       59.09       62.82      5.42 o 
   3  -7   5        0.44       -0.28      2.56 o 
   4  -7   5        0.44       -2.24      2.86 o 
  -7  -6   5       23.97       25.91      6.17 o 
  -6  -6   5      161.45      162.04      8.59 o 
  -5  -6   5       15.56       16.94      3.83 o 
  -4  -6   5       64.64       64.28      5.47 o 
  -3  -6   5      284.84      279.27      9.19 o 
  -2  -6   5       35.22       35.89      4.03 o 
  -1  -6   5       17.15       14.76      2.54 o 
   0  -6   5      107.86       93.15      4.49 o 
   1  -6   5      284.04      288.16      7.77 o 
   2  -6   5      300.38      304.60      8.85 o 
   3  -6   5       18.27       18.60      3.40 o 
   4  -6   5        1.55       -0.10      2.51 o 
   5  -6   5       45.74       48.50      5.39 o 
  -8  -5   5       54.04       57.32      6.12 o 
  -7  -5   5        3.88       -0.88      2.31 o 
  -6  -5   5      173.09      167.12     14.32 o 
  -5  -5   5        5.73        4.28      2.32 o 
  -4  -5   5      276.02      285.41      9.13 o 
  -3  -5   5       95.12       82.29      5.26 o 
  -2  -5   5       60.27       51.84      4.38 o 
  -1  -5   5       71.46       66.04      3.57 o 
   0  -5   5      249.57      247.25      6.75 o 
   1  -5   5      248.12      249.28      6.10 o 
   2  -5   5       91.04       87.05      4.90 o 
   3  -5   5        0.45       -1.69      1.73 o 
   4  -5   5      329.11      322.35      9.19 o 
   5  -5   5       68.88       76.91      5.66 o 
   6  -5   5        9.39       13.35      3.25 o 
  -8  -4   5       14.23        9.16      3.19 o 
  -7  -4   5       11.42        5.08      2.48 o 
  -6  -4   5     1340.58     1395.47     22.73 o 
  -5  -4   5       28.80       25.72      3.53 o 
  -4  -4   5       13.65       13.57      2.65 o 
  -3  -4   5      155.33      129.79      5.67 o 
  -2  -4   5     1626.46     1622.09     18.09 o 
  -1  -4   5      693.88      661.60      9.04 o 
   0  -4   5        0.33        2.66      1.34 o 
   1  -4   5      238.89      263.01      5.71 o 
   2  -4   5      471.13      455.94      7.75 o 
   3  -4   5      152.59      159.02      5.71 o 
   4  -4   5      148.13      163.93      6.27 o 
   5  -4   5        0.73        0.91      3.19 o 
   6  -4   5       59.59       54.08      4.72 o 
   7  -4   5       31.21       34.00      4.35 o 
  -8  -3   5       35.19       47.75      6.58 o 
  -7  -3   5      220.56      241.06      9.15 o 
  -6  -3   5      434.91      467.56     16.27 o 
  -5  -3   5        0.05        0.68      1.70 o 
  -4  -3   5       55.54       53.61      5.43 o 
  -3  -3   5      807.15      803.45     13.64 o 
  -2  -3   5        0.93        5.43      1.43 o 
  -1  -3   5       77.88       87.76      3.46 o 
   0  -3   5      392.30      389.51      6.20 o 
   1  -3   5      108.13       95.12      3.26 o 
   2  -3   5      474.19      458.91      9.61 o 
   3  -3   5        1.48        1.46      1.44 o 
   4  -3   5       86.21       93.56      4.64 o 
   5  -3   5      144.84      148.16      5.95 o 
   6  -3   5      470.45      448.53     10.52 o 
   7  -3   5        6.51        6.00      2.49 o 
  -8  -2   5       98.43      102.08      8.96 o 
  -7  -2   5        0.16       -0.52      1.72 o 
  -6  -2   5      233.98      237.59      8.26 o 
  -5  -2   5       30.00       27.48      3.30 o 
  -4  -2   5      358.95      336.53      8.60 o 
  -3  -2   5        5.27        3.65      1.62 o 
  -2  -2   5     2703.44     2650.80     22.86 o 
  -1  -2   5       64.02       85.65      6.50 o 
   0  -2   5      656.02      617.61     10.03 o 
   1  -2   5        1.27        0.12      0.88 o 
   2  -2   5     2714.31     2962.40     23.10 o 
   3  -2   5      211.01      209.15      4.95 o 
   4  -2   5      330.01      301.02      7.00 o 
   5  -2   5      157.45      168.88      6.33 o 
   6  -2   5      378.51      368.18      8.96 o 
   7  -2   5      110.93      119.05      7.13 o 
   8  -2   5       94.16      121.09     38.40 o 
  -8  -1   5       28.51       25.72      5.09 o 
  -7  -1   5      207.18      194.74     10.44 o 
  -6  -1   5      295.81      287.60      8.93 o 
  -5  -1   5      675.70      646.62     12.79 o 
  -4  -1   5        0.27       -0.48      1.20 o 
  -3  -1   5      986.17      961.76     15.74 o 
  -2  -1   5     2355.55     2412.63     24.31 o 
  -1  -1   5     2102.76     2163.91     21.82 o 
   0  -1   5       33.69       32.49      2.71 o 
   1  -1   5      881.52      891.09     11.66 o 
   2  -1   5     4202.72     4379.58     34.90 o 
   3  -1   5       27.04       16.77      1.76 o 
   4  -1   5       93.42       93.00      3.54 o 
   5  -1   5       98.95       98.08      4.39 o 
   6  -1   5      492.17      521.24     10.28 o 
   7  -1   5      182.97      188.19      6.79 o 
   8  -1   5      106.09      122.10      9.48 o 
  -8   0   5      164.22      190.55     11.73 o 
  -7   0   5      126.26      140.95      9.54 o 
  -6   0   5       20.86       17.92      2.90 o 
  -5   0   5       36.70       39.03      4.86 o 
  -4   0   5     1064.82     1042.88     30.21 o 
  -3   0   5     1132.45     1155.41     12.14 o 
  -2   0   5      386.74      391.73      5.79 o 
  -1   0   5       46.81       64.16      3.97 o 
   0   0   5      672.15      645.49     15.98 o 
   1   0   5       37.50       27.98      1.77 o 
   2   0   5      247.27      235.21      7.11 o 
   3   0   5      125.94      117.66      3.39 o 
   4   0   5      270.13      292.59      5.87 o 
   5   0   5      483.70      512.63      9.96 o 
   6   0   5      492.66      497.12      9.59 o 
   7   0   5       82.99       76.11      7.19 o 
   8   0   5      430.59      431.05     15.87 o 
   9   0   5      160.91      175.26     11.60 o 
  -8   1   5      110.04      110.74      9.60 o 
  -7   1   5       51.70       37.68      5.66 o 
  -6   1   5      467.91      494.81     15.52 o 
  -5   1   5      502.38      517.20     11.09 o 
  -4   1   5       86.23       85.57      4.51 o 
  -3   1   5        4.52        3.61      1.16 o 
  -2   1   5      366.97      366.56      5.95 o 
  -1   1   5     3880.92     4051.55     36.58 o 
   0   1   5     1926.02     2034.64     20.29 o 
   1   1   5       26.73       27.70      2.70 o 
   2   1   5      698.58      685.59     11.20 o 
   3   1   5     1083.49     1055.52     11.56 o 
   4   1   5      812.47      810.22     10.50 o 
   5   1   5        3.94        4.09      1.13 o 
   6   1   5     1283.01     1298.17     25.51 o 
   7   1   5       12.66       12.19      5.45 o 
   8   1   5      233.64      217.86     10.98 o 
   9   1   5       17.34       15.34      4.88 o 
  -8   2   5        9.17        7.18      3.84 o 
  -7   2   5        6.15        0.02      2.54 o 
  -6   2   5      207.94      208.25     10.32 o 
  -5   2   5        0.01        1.62      2.06 o 
  -4   2   5      134.58      126.38      4.60 o 
  -3   2   5      475.63      482.09      8.12 o 
  -2   2   5      522.02      538.31      8.48 o 
  -1   2   5      140.25      149.44      5.00 o 
   0   2   5       50.77       54.02      2.96 o 
   1   2   5     6372.88     6523.25     48.37 o 
   2   2   5     2770.82     2735.52     28.29 o 
   3   2   5       28.60       26.86      1.66 o 
   4   2   5        0.25       -0.18      0.78 o 
   5   2   5      311.65      288.00      6.25 o 
   6   2   5      785.41      776.37     11.65 o 
   7   2   5      282.46      295.70     24.60 o 
   8   2   5        0.03       -1.10      3.06 o 
   9   2   5      290.18      299.77     32.96 o 
  -7   3   5      143.93      158.15     10.93 o 
  -6   3   5       83.53       81.24      7.77 o 
  -5   3   5      353.16      392.30     13.38 o 
  -4   3   5      833.45      838.98     12.17 o 
  -3   3   5        7.39        9.51      2.01 o 
  -2   3   5      618.30      618.59      8.35 o 
  -1   3   5      898.84      883.65      9.77 o 
   0   3   5     1154.61     1163.58     16.63 o 
   1   3   5     1272.00     1359.23     15.95 o 
   2   3   5      790.56      852.57      9.95 o 
   3   3   5       86.63       69.96      4.64 o 
   4   3   5     1226.79     1247.93     14.26 o 
   5   3   5      412.64      394.54      7.62 o 
   6   3   5      127.45      117.88      5.86 o 
   7   3   5        3.01        2.77      3.42 o 
   8   3   5       84.12       92.49      8.19 o 
   9   3   5       18.47       18.87      5.08 o 
  -7   4   5      106.51      121.52     10.21 o 
  -6   4   5       16.39       24.84     14.62 o 
  -5   4   5       83.67       85.36      6.24 o 
  -4   4   5        0.00        0.95      1.78 o 
  -3   4   5        3.07        2.54      1.39 o 
  -2   4   5      571.62      590.78      8.80 o 
  -1   4   5      186.40      180.94      4.45 o 
   0   4   5      183.28      184.50      4.53 o 
   1   4   5      628.96      640.67      9.30 o 
   2   4   5     1022.85     1066.97     14.39 o 
   3   4   5     1365.33     1335.50     14.87 o 
   4   4   5      537.86      541.62     12.06 o 
   5   4   5      823.40      806.80     11.88 o 
   6   4   5      553.11      520.29     11.92 o 
   7   4   5      267.19      264.24      8.85 o 
   8   4   5      180.29      178.11     10.41 o 
   9   4   5       78.67       60.57      8.18 o 
  -6   5   5       57.54       47.32     20.28 o 
  -5   5   5        3.77       -1.02      2.31 o 
  -4   5   5       40.42       47.57      5.87 o 
  -3   5   5        5.30        2.84      2.04 o 
  -2   5   5      402.93      412.20      7.74 o 
  -1   5   5       14.07       14.17      1.92 o 
   0   5   5      798.76      785.15     10.09 o 
   1   5   5       14.94       16.11      2.09 o 
   2   5   5      185.19      179.32      6.45 o 
   3   5   5       17.65       19.81      2.35 o 
   4   5   5      157.40      135.94      4.60 o 
   5   5   5      115.44      112.31      7.24 o 
   6   5   5      294.32      303.52      9.34 o 
   7   5   5        9.58        8.95      2.78 o 
   8   5   5        6.62       10.17      4.12 o 
   9   5   5      291.89      264.52     12.62 o 
  -5   6   5       91.62      100.46      6.58 o 
  -4   6   5        8.58       11.10      3.29 o 
  -3   6   5       19.99       15.63      3.05 o 
  -2   6   5      203.91      218.97      6.06 o 
  -1   6   5      376.39      382.91      7.70 o 
   0   6   5      442.38      452.03      8.43 o 
   1   6   5      423.03      406.73     10.65 o 
   2   6   5        8.17        7.91      1.63 o 
   3   6   5      675.76      675.27      9.60 o 
   4   6   5      766.50      768.19     10.47 o 
   5   6   5       40.03       38.64      3.34 o 
   6   6   5      119.24      109.11      6.54 o 
   7   6   5      373.05      373.63     11.28 o 
   8   6   5      178.09      186.19     20.22 o 
   9   6   5        6.43        7.58      5.98 o 
  -5   7   5        9.23       11.61      3.49 o 
  -4   7   5       17.01       22.64      3.67 o 
  -3   7   5        5.46       11.67      2.84 o 
  -2   7   5       94.18       93.95      7.35 o 
  -1   7   5      264.96      261.63      6.90 o 
   0   7   5      106.75      102.80      5.18 o 
   1   7   5      132.14      134.17      4.70 o 
   2   7   5      375.00      381.65      7.59 o 
   3   7   5      149.15      149.11      5.10 o 
   4   7   5       53.29       55.02      3.45 o 
   5   7   5      290.53      298.93      9.80 o 
   6   7   5      245.97      266.50     13.14 o 
   7   7   5        4.95        5.10      3.02 o 
   8   7   5        3.31        3.17      3.12 o 
  -3   8   5       23.92       22.74      3.67 o 
  -2   8   5       43.95       46.80      4.62 o 
  -1   8   5       55.57       59.76      5.39 o 
   0   8   5       82.54       80.31      5.10 o 
   1   8   5      105.59      105.48      4.76 o 
   2   8   5       43.93       46.70      3.48 o 
   3   8   5       67.96       74.01      6.23 o 
   4   8   5      213.32      213.82      6.21 o 
   5   8   5       39.01       34.98      4.56 o 
   6   8   5      122.05      118.92      7.99 o 
   7   8   5       27.57       31.71      7.20 o 
   8   8   5       45.18       42.02      5.72 o 
  -2   9   5       33.73       37.87      4.44 o 
  -1   9   5      130.45      151.92     11.04 o 
   0   9   5       11.30        7.07      2.56 o 
   1   9   5        5.15        3.97      1.99 o 
   2   9   5       62.48       54.17      4.10 o 
   3   9   5      346.91      350.89     10.98 o 
   4   9   5      153.00      143.12      6.72 o 
   5   9   5        4.00        5.08      3.04 o 
   6   9   5      109.03      125.42     16.31 o 
   7   9   5       25.79       31.32      5.16 o 
   0  10   5      106.17      115.67      8.28 o 
   1  10   5       78.75       86.45      5.53 o 
   2  10   5       78.11       83.23      6.76 o 
   3  10   5       55.86       50.81      4.41 o 
   4  10   5        1.35        2.73      3.08 o 
   5  10   5       34.20       39.62      5.64 o 
  -4  -8   6        9.62        5.95      3.22 o 
  -3  -8   6       27.57       15.47      3.85 o 
  -2  -8   6      134.38      123.45      7.77 o 
  -1  -8   6       41.41       48.29      9.98 o 
   0  -8   6        0.11       -0.67      2.84 o 
   1  -8   6        0.02        0.58      3.11 o 
  -6  -7   6        5.58        1.75      3.83 o 
  -5  -7   6       45.94       43.42      5.41 o 
  -4  -7   6      180.91      170.16      8.62 o 
  -3  -7   6       61.44       80.68      8.22 o 
  -2  -7   6       38.10       43.15      4.93 o 
  -1  -7   6        1.21       -0.53      3.18 o 
   0  -7   6      121.12      125.04      5.96 o 
   1  -7   6       58.11       67.49      5.62 o 
   2  -7   6       66.76       68.85      8.27 o 
   3  -7   6       13.74       14.94      3.86 o 
  -6  -6   6      263.29      266.29     12.61 o 
  -5  -6   6      252.27      272.62     10.07 o 
  -4  -6   6      226.82      207.25      8.50 o 
  -3  -6   6        0.25        2.17      2.24 o 
  -2  -6   6      134.23      130.17      6.84 o 
  -1  -6   6      251.40      255.65     12.23 o 
   0  -6   6      413.60      434.95      8.95 o 
   1  -6   6       85.10       90.18      5.44 o 
   2  -6   6      220.93      223.87      9.29 o 
   3  -6   6      140.90      158.98      7.32 o 
   4  -6   6       44.24       46.59      5.06 o 
  -7  -5   6       30.19       27.60      4.35 o 
  -6  -5   6       53.73       57.35      5.63 o 
  -5  -5   6      188.75      197.80     13.74 o 
  -4  -5   6        4.26        2.04      2.51 o 
  -3  -5   6      146.88      149.15      8.62 o 
  -2  -5   6      369.71      359.63     16.33 o 
  -1  -5   6       71.83       70.87      5.31 o 
   0  -5   6      229.83      234.60      6.00 o 
   1  -5   6       65.02       62.71      4.09 o 
   2  -5   6      621.89      648.07     12.20 o 
   3  -5   6       81.46       79.69      5.08 o 
   4  -5   6        4.99        3.40      2.43 o 
   5  -5   6        3.78        3.13      2.61 o 
  -7  -4   6      327.85      320.04     11.08 o 
  -6  -4   6      320.35      322.77     10.68 o 
  -5  -4   6       10.02        9.04      2.64 o 
  -4  -4   6      349.41      338.32      9.75 o 
  -3  -4   6      187.81      203.03      7.26 o 
  -2  -4   6      169.80      170.51      6.39 o 
  -1  -4   6      536.57      509.86      9.16 o 
   0  -4   6      922.06      910.79     11.45 o 
   1  -4   6       69.92       65.88      3.39 o 
   2  -4   6       17.83       14.48      2.25 o 
   3  -4   6      373.07      380.53     15.02 o 
   4  -4   6      610.38      599.15     12.55 o 
   5  -4   6      541.83      516.33     11.55 o 
   6  -4   6        3.06        4.42      3.63 o 
  -8  -3   6       39.61       41.82      6.39 o 
  -7  -3   6        1.22        0.32      2.13 o 
  -6  -3   6      325.14      323.14     10.21 o 
  -5  -3   6      152.18      157.27      7.03 o 
  -4  -3   6      754.95      753.55     14.41 o 
  -3  -3   6       25.08       24.63      3.16 o 
  -2  -3   6      144.50      116.96      5.18 o 
  -1  -3   6      939.23      978.69     12.34 o 
   0  -3   6      798.62      800.73     13.56 o 
   1  -3   6      159.01      156.52      4.22 o 
   2  -3   6     1081.15     1090.60     15.37 o 
   3  -3   6      310.27      305.50      8.03 o 
   4  -3   6       41.82       52.65      3.85 o 
   5  -3   6      219.26      184.37      6.56 o 
   6  -3   6      298.77      271.29     12.52 o 
   7  -3   6       43.44       40.27      6.48 o 
  -8  -2   6      106.47      112.38     32.57 o 
  -7  -2   6       82.51       92.81     10.24 o 
  -6  -2   6      115.91      114.94      6.54 o 
  -5  -2   6      123.84      125.20     12.48 o 
  -4  -2   6       46.84       41.92      3.90 o 
  -3  -2   6     1198.90     1229.32     17.55 o 
  -2  -2   6       65.54       70.99      3.97 o 
  -1  -2   6      237.35      242.61      7.60 o 
   0  -2   6      150.03      127.06      3.50 o 
   1  -2   6      450.17      459.12      6.77 o 
   2  -2   6        1.81        2.77      1.07 o 
   3  -2   6        0.97        1.30      1.07 o 
   4  -2   6       32.94       30.92      2.88 o 
   5  -2   6      484.10      462.26      9.59 o 
   6  -2   6      438.12      436.52     15.30 o 
   7  -2   6       13.44       20.33      4.54 o 
   8  -2   6       66.60       66.75      8.09 o 
  -8  -1   6      304.40      352.85     14.90 o 
  -7  -1   6       14.56       13.36      3.79 o 
  -6  -1   6       23.27       21.03      3.35 o 
  -5  -1   6      414.30      406.22     11.72 o 
  -4  -1   6      595.18      591.12     25.19 o 
  -3  -1   6      198.55      202.72      6.28 o 
  -2  -1   6      113.37      129.88      5.90 o 
  -1  -1   6        8.32       11.24      1.60 o 
   0  -1   6     1303.17     1244.77     20.89 o 
   1  -1   6      584.43      606.00      9.63 o 
   2  -1   6      243.17      262.18      5.43 o 
   3  -1   6       73.86       66.16      3.81 o 
   4  -1   6      886.58      852.93     15.94 o 
   5  -1   6      180.96      196.37      9.53 o 
   6  -1   6      177.89      164.52      9.91 o 
   7  -1   6      153.17      132.46      9.73 o 
   8  -1   6      360.44      379.54     21.90 o 
  -8   0   6        2.91        0.00      3.49 o 
  -7   0   6       93.22      111.91     11.09 o 
  -6   0   6      158.72      165.71      7.10 o 
  -5   0   6        2.66        2.46      1.73 o 
  -4   0   6       12.13       17.03      2.50 o 
  -3   0   6      404.79      429.93      9.16 o 
  -2   0   6     1315.25     1356.02     13.72 o 
  -1   0   6     1463.28     1527.40     25.53 o 
   0   0   6      770.45      770.65     10.60 o 
   1   0   6      208.00      229.44      5.13 o 
   2   0   6     1448.23     1425.89     22.65 o 
   3   0   6     1330.76     1331.55     17.97 o 
   4   0   6      315.31      311.73      6.33 o 
   5   0   6      253.35      242.40     14.42 o 
   6   0   6        1.15        0.89      1.91 o 
   7   0   6      602.49      591.10     18.05 o 
   8   0   6      418.89      447.39     16.74 o 
  -8   1   6       75.51       71.99      8.22 o 
  -7   1   6       30.66       27.69      9.74 o 
  -6   1   6        8.42       15.71      3.98 o 
  -5   1   6      232.59      247.00     11.06 o 
  -4   1   6      458.87      448.25     10.01 o 
  -3   1   6     1419.28     1395.89     15.00 o 
  -2   1   6      138.19      123.39      3.54 o 
  -1   1   6      117.70      116.36      3.82 o 
   0   1   6      365.63      323.70      6.10 o 
   1   1   6       54.70       33.35      1.55 o 
   2   1   6      682.02      670.12     11.21 o 
   3   1   6       28.60       34.66      2.02 o 
   4   1   6      117.88      124.60      4.27 o 
   5   1   6      372.15      401.70      9.42 o 
   6   1   6       21.27       22.31      5.48 o 
   7   1   6        4.85        5.48      4.54 o 
   8   1   6      180.81      175.49     17.04 o 
   9   1   6       19.49       20.65      5.14 o 
  -7   2   6        0.07       -0.18      2.20 o 
  -6   2   6      157.93      148.15     15.77 o 
  -5   2   6      221.99      228.25     20.24 o 
  -4   2   6      324.43      337.81      8.76 o 
  -3   2   6       28.66       29.78      2.48 o 
  -2   2   6      664.49      697.39      9.65 o 
  -1   2   6       43.23       48.96      2.92 o 
   0   2   6     5781.42     5922.97     45.00 o 
   1   2   6        1.26        4.14      0.75 o 
   2   2   6      450.12      438.50      8.92 o 
   3   2   6      592.26      588.67     10.96 o 
   4   2   6     1310.30     1304.14     18.50 o 
   5   2   6      187.62      186.60      6.45 o 
   6   2   6      181.82      182.12      6.68 o 
   7   2   6      456.70      440.63     15.28 o 
   8   2   6      338.86      348.34     14.33 o 
   9   2   6       62.55       60.62      7.54 o 
  -7   3   6       72.11       74.60      9.25 o 
  -6   3   6       14.55       27.82      9.75 o 
  -5   3   6        7.55        5.23      5.44 o 
  -4   3   6       33.01       37.63      3.75 o 
  -3   3   6      206.05      218.44      5.24 o 
  -2   3   6       89.08       85.21      3.27 o 
  -1   3   6      108.86      112.71      3.31 o 
   0   3   6       13.34       12.48      1.59 o 
   1   3   6     1182.10     1211.27     13.09 o 
   2   3   6        1.94       19.36      2.96 o 
   3   3   6        5.58        2.62      1.12 o 
   4   3   6      108.65      127.92      5.52 o 
   5   3   6      533.68      523.56     11.44 o 
   6   3   6      815.40      838.11     15.43 o 
   7   3   6       77.78       81.01      7.70 o 
   8   3   6      102.97      112.49     10.62 o 
   9   3   6       71.35       63.32      7.87 o 
  -6   4   6       14.22        5.14      7.23 o 
  -5   4   6      199.98      183.89     14.36 o 
  -4   4   6      231.29      212.95      6.98 o 
  -3   4   6      318.05      329.68      8.24 o 
  -2   4   6        2.16        2.60      1.40 o 
  -1   4   6      406.90      413.73      6.91 o 
   0   4   6     2134.45     2157.34     21.55 o 
   1   4   6        1.01        0.76      0.97 o 
   2   4   6       42.04       46.79      2.60 o 
   3   4   6       30.18       38.25      2.34 o 
   4   4   6     2651.58     2602.92     41.05 o 
   5   4   6      136.32      142.49      9.68 o 
   6   4   6        6.40        4.99      2.29 o 
   7   4   6       11.45        9.16      3.50 o 
   8   4   6      532.68      513.04     17.35 o 
   9   4   6       83.39       95.88      9.35 o 
  -6   5   6      161.12      172.36     12.35 o 
  -5   5   6       22.63       36.00      5.58 o 
  -4   5   6       14.28        7.52      2.51 o 
  -3   5   6       47.34       46.11      3.42 o 
  -2   5   6       97.17      103.02      4.22 o 
  -1   5   6      493.47      530.78      8.57 o 
   0   5   6      167.82      170.85      5.80 o 
   1   5   6       49.06       43.89      2.53 o 
   2   5   6       92.16       92.92      4.62 o 
   3   5   6      145.83      141.14      4.55 o 
   4   5   6       11.65       12.43      2.68 o 
   5   5   6       65.59       60.02      4.89 o 
   6   5   6      145.96      151.04      8.47 o 
   7   5   6      219.88      228.31      8.84 o 
   8   5   6      616.56      591.92     47.41 o 
   9   5   6       82.26       85.70      9.07 o 
  -5   6   6        5.13        8.23      3.72 o 
  -4   6   6       91.62       81.20      5.69 o 
  -3   6   6      185.49      183.08      7.10 o 
  -2   6   6       47.96       43.03      3.29 o 
  -1   6   6       21.64       18.66      2.25 o 
   0   6   6       27.93       31.16      2.67 o 
   1   6   6       22.16       27.79      2.39 o 
   2   6   6      171.25      165.84      5.03 o 
   3   6   6       69.00       64.46      3.83 o 
   4   6   6      117.09      121.24      6.50 o 
   5   6   6       25.65       19.59      3.39 o 
   6   6   6      101.18      106.75      6.73 o 
   7   6   6      103.66      106.05      7.02 o 
   8   6   6      181.38      184.54      9.14 o 
  -4   7   6       48.65       50.88      4.95 o 
  -3   7   6       15.87        5.37      2.63 o 
  -2   7   6       60.92       57.01      4.74 o 
  -1   7   6      142.33      158.34      5.51 o 
   0   7   6      519.14      537.25      9.48 o 
   1   7   6      280.94      272.63      6.50 o 
   2   7   6       18.97       16.64      2.17 o 
   3   7   6      195.90      180.27     11.56 o 
   4   7   6      125.17      114.72      6.83 o 
   5   7   6      282.20      279.54      9.80 o 
   6   7   6       69.05       71.49      6.15 o 
   7   7   6      119.10      126.41      7.89 o 
   8   7   6      170.71      165.35      9.03 o 
  -3   8   6       50.50       56.08      5.19 o 
  -2   8   6       80.62       87.54      5.92 o 
  -1   8   6       12.17        5.26      2.18 o 
   0   8   6       10.00        6.23      2.02 o 
   1   8   6        5.43        4.10      1.83 o 
   2   8   6        9.10        7.32      2.02 o 
   3   8   6      106.83       92.62      6.60 o 
   4   8   6        8.45        8.68      3.17 o 
   5   8   6        9.31       11.38      3.35 o 
   6   8   6        2.20       -1.98      2.64 o 
   7   8   6        9.78       13.85      3.99 o 
  -2   9   6      107.67       97.02      6.48 o 
  -1   9   6      447.45      447.47     11.54 o 
   0   9   6       27.58       31.67      3.40 o 
   1   9   6       31.82       28.40      3.57 o 
   2   9   6      144.70      154.83     10.13 o 
   3   9   6       13.34        9.81      4.80 o 
   4   9   6      154.15      160.91      8.85 o 
   5   9   6      119.74      104.67      9.09 o 
   6   9   6        0.11        0.45      3.10 o 
   1  10   6        6.29        8.93      2.73 o 
   2  10   6       50.81       62.25      6.52 o 
   3  10   6        9.48        8.77      3.75 o 
   4  10   6        0.13        2.17      3.16 o 
   5  10   6        2.24        2.51      3.42 o 
  -2  -8   7        3.29        2.98      3.12 o 
  -1  -8   7        8.68        8.01      3.61 o 
  -5  -7   7       23.71       18.70      5.24 o 
  -4  -7   7        0.24       -0.99      2.44 o 
  -3  -7   7       14.03        7.28      2.93 o 
  -2  -7   7       91.04       95.60      7.12 o 
  -1  -7   7      186.10      201.93      9.02 o 
   0  -7   7       11.18        7.45      3.03 o 
   1  -7   7        2.59        5.78      3.13 o 
   2  -7   7       63.21       69.45      5.95 o 
  -6  -6   7       75.24       62.21      6.34 o 
  -5  -6   7       17.66       28.99      5.38 o 
  -4  -6   7      291.66      296.60     10.45 o 
  -3  -6   7      114.91      126.35      8.79 o 
  -2  -6   7      114.74      107.20      8.33 o 
  -1  -6   7       13.25        7.76      2.95 o 
   0  -6   7      245.45      237.01      8.63 o 
   1  -6   7      372.40      377.00     16.83 o 
   2  -6   7      394.39      402.49     10.53 o 
   3  -6   7       54.09       47.67      4.86 o 
   4  -6   7       46.77       49.03      5.66 o 
  -6  -5   7        1.31       -0.06      2.39 o 
  -5  -5   7        0.66       -1.88      1.98 o 
  -4  -5   7       92.84       91.43      8.28 o 
  -3  -5   7      151.14      146.93      7.27 o 
  -2  -5   7       39.66       40.35      5.66 o 
  -1  -5   7      194.19      192.59     12.55 o 
   0  -5   7        5.93        4.74      1.98 o 
   1  -5   7     1105.20     1124.66     14.44 o 
   2  -5   7      142.02      158.09      7.93 o 
   3  -5   7      292.51      294.84     11.40 o 
   4  -5   7       50.98       55.01      4.90 o 
   5  -5   7       80.67      125.34     10.77 o 
  -7  -4   7      170.41      170.72      9.17 o 
  -6  -4   7       18.37       20.55      3.71 o 
  -5  -4   7       98.33       88.60      6.21 o 
  -4  -4   7      196.22      186.53      7.57 o 
  -3  -4   7       80.02       83.00     11.53 o 
  -2  -4   7      370.40      350.53      9.51 o 
  -1  -4   7       34.77       33.30      3.61 o 
   0  -4   7      151.33      153.38      4.74 o 
   1  -4   7        2.64        2.23      1.52 o 
   2  -4   7      593.57      597.99      9.71 o 
   3  -4   7        1.68        4.07      2.11 o 
   4  -4   7      156.64      133.25      9.55 o 
   5  -4   7       21.03       34.82      6.22 o 
   6  -4   7      214.69      224.62     13.42 o 
  -7  -3   7      178.47      187.60      9.15 o 
  -6  -3   7       57.87       51.12      5.27 o 
  -5  -3   7       58.00       50.10      4.80 o 
  -4  -3   7       69.32       73.31      5.20 o 
  -3  -3   7        0.92        0.95      1.64 o 
  -2  -3   7       33.88       36.78      5.28 o 
  -1  -3   7        1.32        6.04      1.90 o 
   0  -3   7      626.86      633.96     11.81 o 
   1  -3   7      467.24      485.63      7.84 o 
   2  -3   7        0.84       -1.75      1.19 o 
   3  -3   7       78.81       79.65      4.28 o 
   4  -3   7      166.81      172.98     10.36 o 
   5  -3   7     1264.74     1225.89     27.50 o 
   6  -3   7        3.51        2.53      3.89 o 
   7  -3   7        1.52        2.47      3.38 o 
  -7  -2   7        3.16        4.99      2.38 o 
  -6  -2   7      177.27      188.54     15.42 o 
  -5  -2   7      259.54      282.73      9.12 o 
  -4  -2   7      109.30      112.41      5.79 o 
  -3  -2   7       45.84       44.45      3.82 o 
  -2  -2   7       17.17       13.88      2.85 o 
  -1  -2   7      440.06      447.68      7.60 o 
   0  -2   7      859.58      882.62     11.03 o 
   1  -2   7        8.85        8.02      1.44 o 
   2  -2   7       48.29       46.68      3.33 o 
   3  -2   7      257.05      272.50      6.58 o 
   4  -2   7      338.22      317.69     12.16 o 
   5  -2   7      102.84       93.13      8.56 o 
   6  -2   7        1.61        2.21      4.94 o 
   7  -2   7        7.97       16.20      4.38 o 
  -7  -1   7      109.08      113.05      9.03 o 
  -6  -1   7      338.77      333.43     10.29 o 
  -5  -1   7        0.54       -0.70      1.53 o 
  -4  -1   7      116.30      101.46      5.39 o 
  -3  -1   7      576.99      571.08     12.53 o 
  -2  -1   7      662.13      654.25     11.44 o 
  -1  -1   7       46.10       58.82      3.86 o 
   0  -1   7       21.22       27.61      2.49 o 
   1  -1   7      491.70      515.08      9.23 o 
   2  -1   7     1244.18     1260.25     14.46 o 
   3  -1   7       18.00       23.97      2.93 o 
   4  -1   7       44.38       39.77      5.12 o 
   5  -1   7       64.05       58.75      6.54 o 
   6  -1   7      386.63      395.79     14.93 o 
   7  -1   7       68.53       63.80     12.73 o 
   8  -1   7       82.51      104.96     13.87 o 
  -7   0   7       18.49       14.62      4.79 o 
  -6   0   7        0.08        1.30      2.06 o 
  -5   0   7        2.00       -1.63      1.52 o 
  -4   0   7      833.14      859.45     24.91 o 
  -3   0   7      168.86      159.28      5.78 o 
  -2   0   7      139.49      139.68      5.83 o 
  -1   0   7      104.05      118.28      4.08 o 
   0   0   7      500.30      444.97      6.98 o 
   1   0   7      923.53      916.65     10.93 o 
   2   0   7       51.91       51.04      2.49 o 
   3   0   7      763.57      767.29     13.35 o 
   4   0   7      612.35      594.63     13.96 o 
   5   0   7      215.96      239.51     14.91 o 
   6   0   7      122.35      121.02     10.27 o 
   7   0   7        8.95        9.96      6.20 o 
   8   0   7      119.67      132.09     10.62 o 
  -7   1   7       73.63       84.47      8.46 o 
  -6   1   7       35.93       30.67      5.13 o 
  -5   1   7        0.56        0.88      1.72 o 
  -4   1   7      124.02      127.65      6.48 o 
  -3   1   7      553.75      563.70     13.41 o 
  -2   1   7      640.98      619.70      8.84 o 
  -1   1   7       93.70       86.60      4.00 o 
   0   1   7      172.93      194.98      4.38 o 
   1   1   7     1033.00     1113.48     11.83 o 
   2   1   7      898.14      943.67     14.58 o 
   3   1   7      841.91      850.55     14.15 o 
   4   1   7     1261.60     1237.62     18.35 o 
   5   1   7        0.23        0.69      1.43 o 
   6   1   7      871.34      839.66     21.36 o 
   7   1   7        1.83        3.85      4.89 o 
   8   1   7      340.26      357.28     28.26 o 
  -7   2   7      102.07      105.95     18.53 o 
  -6   2   7       36.80       35.90      5.53 o 
  -5   2   7        7.51       11.72      2.63 o 
  -4   2   7       99.52      101.94      5.69 o 
  -3   2   7      127.34      124.75      5.21 o 
  -2   2   7       61.25       64.79      2.87 o 
  -1   2   7      679.47      674.72      9.57 o 
   0   2   7     4141.70     4005.15     32.86 o 
   1   2   7       76.35       55.04      6.60 o 
   2   2   7      139.07      130.34      5.09 o 
   3   2   7      149.60      146.15      5.96 o 
   4   2   7      850.96      863.83     14.96 o 
   5   2   7     1176.82     1160.50     18.45 o 
   6   2   7      618.75      630.04     17.98 o 
   7   2   7       11.96        8.30      8.81 o 
   8   2   7        8.22        7.82      6.95 o 
   9   2   7       93.31       87.36      9.03 o 
  -7   3   7        2.16        3.06      3.03 o 
  -6   3   7       48.14       40.81      6.02 o 
  -5   3   7      143.11      159.15     13.91 o 
  -4   3   7       81.33       81.86      5.22 o 
  -3   3   7      111.19      114.91      4.59 o 
  -2   3   7       34.59       33.49      2.44 o 
  -1   3   7       21.02       23.61      1.96 o 
   0   3   7      750.13      748.98     10.25 o 
   1   3   7       85.61       98.13      3.19 o 
   2   3   7       32.95       34.73      3.29 o 
   3   3   7      439.82      456.96     10.27 o 
   4   3   7      132.08      113.50      5.53 o 
   5   3   7      185.10      186.20      8.81 o 
   6   3   7       62.70       63.86      4.94 o 
   7   3   7       20.03       21.17      6.62 o 
   8   3   7      523.28      515.14     17.99 o 
   9   3   7       54.98       72.76      8.85 o 
  -6   4   7        7.13        5.15      3.36 o 
  -5   4   7       26.96       21.87      4.64 o 
  -4   4   7        3.96        1.34      2.72 o 
  -3   4   7       94.94      113.89      7.74 o 
  -2   4   7        5.92        6.35      1.53 o 
  -1   4   7       40.23       37.01      2.57 o 
   0   4   7       88.72       87.62      3.81 o 
   1   4   7      188.69      208.82      5.23 o 
   2   4   7      215.47      215.58      6.99 o 
   3   4   7       45.34       36.41      4.96 o 
   4   4   7      595.37      613.19     12.86 o 
   5   4   7      360.10      358.07     16.59 o 
   6   4   7     1161.65     1150.02     19.68 o 
   7   4   7      398.46      403.31     11.38 o 
   8   4   7       24.42       25.81      7.82 o 
   9   4   7      103.63       81.74      9.16 o 
  -5   5   7       48.65       51.68      6.67 o 
  -4   5   7      247.55      266.29     15.37 o 
  -3   5   7       59.00       60.53      3.83 o 
  -2   5   7       93.11       97.03      5.22 o 
  -1   5   7       59.83       52.27      3.18 o 
   0   5   7       50.85       61.27      3.28 o 
   1   5   7      572.58      586.55      9.95 o 
   2   5   7       96.96       84.34      5.21 o 
   3   5   7       31.73       35.52      3.73 o 
   4   5   7      243.69      256.84      8.47 o 
   5   5   7      205.33      206.47      7.88 o 
   6   5   7       42.04       33.23      5.06 o 
   7   5   7      153.67      147.38      7.69 o 
   8   5   7       22.51       21.93      5.38 o 
  -5   6   7       87.61       95.87      9.00 o 
  -4   6   7        7.69        8.06      2.96 o 
  -3   6   7      178.18      191.47      7.60 o 
  -2   6   7       76.45       81.29      4.82 o 
  -1   6   7       89.93      103.89      4.49 o 
   0   6   7        0.63        0.80      1.38 o 
   1   6   7      185.79      170.87     10.96 o 
   2   6   7        0.57        1.35      1.81 o 
   3   6   7      112.11      128.73      6.64 o 
   4   6   7      114.42      109.80     18.13 o 
   5   6   7       55.03       57.97      5.34 o 
   6   6   7       43.49       41.87      4.88 o 
   7   6   7       22.55       22.23      4.49 o 
   8   6   7      264.69      250.56     10.44 o 
  -4   7   7       23.58       24.06      3.75 o 
  -3   7   7       71.70       72.02      5.58 o 
  -2   7   7      163.27      159.89      6.85 o 
  -1   7   7        4.40        6.03      2.00 o 
   0   7   7        7.60        6.61      2.01 o 
   1   7   7       13.39       20.74      3.55 o 
   2   7   7        3.19        4.03      2.17 o 
   3   7   7      123.12      131.46      9.17 o 
   4   7   7       20.46       12.53      3.21 o 
   5   7   7      258.93      273.60     10.05 o 
   6   7   7      100.84       94.71      7.10 o 
   7   7   7        1.83        2.10      2.87 o 
   8   7   7       30.98       25.32      9.57 o 
  -3   8   7        0.40        2.64      2.70 o 
  -2   8   7       40.60       42.32      5.71 o 
  -1   8   7       86.57      104.48      7.61 o 
   0   8   7      112.22      114.10      5.22 o 
   1   8   7        0.09       -0.77      2.18 o 
   2   8   7      159.75      178.10      9.74 o 
   3   8   7      286.43      295.66     10.56 o 
   4   8   7      247.22      249.34      9.91 o 
   5   8   7        1.31        2.41      2.91 o 
   6   8   7      213.00      214.75      9.91 o 
   7   8   7       63.67       74.71     12.40 o 
  -1   9   7       22.09       17.50      3.33 o 
   0   9   7        0.02       -2.00      2.32 o 
   1   9   7      101.71      112.84      8.31 o 
   2   9   7       16.27       14.29      3.59 o 
   3   9   7        7.33        5.98      3.23 o 
   4   9   7        0.96       -1.06      2.70 o 
   5   9   7      108.27      116.52      8.24 o 
   6   9   7        5.15        3.60      3.36 o 
   2  10   7        2.02        1.78      3.33 o 
   3  10   7        9.72        8.69      3.92 o 
   4  10   7      166.02      169.42     10.00 o 
  -3  -7   8      132.17      119.69     10.07 o 
  -2  -7   8       17.99       14.58      3.96 o 
  -1  -7   8       36.29       28.53      8.54 o 
   0  -7   8       36.47       38.10      6.32 o 
   1  -7   8      149.57      140.64     10.69 o 
  -5  -6   8       13.67        6.45      3.51 o 
  -4  -6   8        3.99        7.56      3.12 o 
  -3  -6   8        1.24        2.02      2.74 o 
  -2  -6   8      162.75      138.65      9.54 o 
  -1  -6   8       83.01       85.62      6.22 o 
   0  -6   8       13.45       17.18      3.59 o 
   1  -6   8        2.62        6.10      2.91 o 
   2  -6   8       84.22       92.46      6.09 o 
   3  -6   8        7.81        9.40      5.14 o 
  -6  -5   8       54.35       52.11      5.88 o 
  -5  -5   8        1.19        2.85      2.70 o 
  -4  -5   8       73.37       76.05      7.55 o 
  -3  -5   8      169.56      160.71      7.87 o 
  -2  -5   8      142.28      145.98      7.25 o 
  -1  -5   8        0.15        1.59      2.29 o 
   0  -5   8       13.00        7.65      3.78 o 
   1  -5   8      535.81      558.93     10.90 o 
   2  -5   8      294.56      294.50     12.23 o 
   3  -5   8       40.84       36.20      9.25 o 
   4  -5   8        4.89        2.76      4.21 o 
  -6  -4   8       64.66       74.30      6.43 o 
  -5  -4   8        0.52        0.98      2.28 o 
  -4  -4   8       68.05       74.15      8.35 o 
  -3  -4   8      112.73      122.62      6.64 o 
  -2  -4   8       18.64       22.11      3.25 o 
  -1  -4   8      273.33      288.55      8.76 o 
   0  -4   8      134.73      132.98      6.17 o 
   1  -4   8      139.93      154.07      6.99 o 
   2  -4   8        0.98        1.18      2.28 o 
   3  -4   8        0.67        0.64      3.14 o 
   4  -4   8       85.28       89.81      8.73 o 
   5  -4   8       12.56       34.61      6.56 o 
  -7  -3   8        1.38        4.28      2.87 o 
  -6  -3   8      698.00      650.09     15.56 o 
  -5  -3   8        2.29        1.35      2.29 o 
  -4  -3   8       20.28       15.34      3.15 o 
  -3  -3   8       69.36       68.54      5.01 o 
  -2  -3   8      501.19      480.63     10.98 o 
  -1  -3   8      384.81      362.40      9.14 o 
   0  -3   8      228.25      247.27      6.35 o 
   1  -3   8        1.48        1.47      1.46 o 
   2  -3   8      300.39      315.91      9.04 o 
   3  -3   8       46.82       49.65     11.90 o 
   4  -3   8      102.85       90.70     18.50 o 
   5  -3   8       25.46       32.67      6.10 o 
   6  -3   8      144.40      162.92     11.60 o 
  -7  -2   8        0.46        1.13      2.46 o 
  -6  -2   8       50.04       52.73      5.38 o 
  -5  -2   8       31.97       37.51      4.37 o 
  -4  -2   8       85.94       84.79      5.44 o 
  -3  -2   8      200.55      179.46      6.69 o 
  -2  -2   8       20.35       25.54      3.03 o 
  -1  -2   8       72.07       71.94      5.57 o 
   0  -2   8      456.50      471.26      7.49 o 
   1  -2   8      820.00      833.44     20.62 o 
   2  -2   8      553.14      578.87     22.83 o 
   3  -2   8        9.00        6.42      2.25 o 
   4  -2   8      121.04      125.57     13.79 o 
   5  -2   8      126.46      130.54     13.47 o 
   6  -2   8       92.92      119.08     13.97 o 
   7  -2   8        1.78        4.76      3.29 o 
  -7  -1   8        1.30        2.10      2.65 o 
  -6  -1   8       20.76       25.90      3.95 o 
  -5  -1   8       16.93       10.54      2.76 o 
  -4  -1   8      130.69      135.60      6.25 o 
  -3  -1   8        6.50        9.27      2.22 o 
  -2  -1   8     1517.98     1474.24     19.64 o 
  -1  -1   8      183.60      190.26      5.96 o 
   0  -1   8      605.71      597.12     10.52 o 
   1  -1   8      151.39      146.71      6.80 o 
   2  -1   8       40.77       45.36      3.78 o 
   3  -1   8        1.48        3.68      1.86 o 
   4  -1   8      369.36      378.86     13.33 o 
   5  -1   8      239.28      259.15     11.74 o 
   6  -1   8       44.19       36.35      6.02 o 
   7  -1   8       14.23       25.13      5.66 o 
  -7   0   8       48.83       50.19      9.17 o 
  -6   0   8        0.69       -2.76      1.84 o 
  -5   0   8        0.33        1.91      2.02 o 
  -4   0   8       95.27       94.18      5.44 o 
  -3   0   8      357.14      368.63      9.11 o 
  -2   0   8      437.44      416.71     12.63 o 
  -1   0   8      119.59      109.52      3.63 o 
   0   0   8       43.43       44.45      2.59 o 
   1   0   8      272.25      278.93      7.41 o 
   2   0   8     2947.21     3015.64     33.27 o 
   3   0   8      717.59      682.43     13.13 o 
   4   0   8       78.89       89.09      5.27 o 
   5   0   8      119.29      113.00     11.92 o 
   6   0   8      427.35      409.57     20.70 o 
   7   0   8       80.84       90.18      9.00 o 
   8   0   8        1.48        4.82      5.76 o 
  -7   1   8        8.53        7.61      5.44 o 
  -6   1   8       10.85        9.88      3.52 o 
  -5   1   8       88.45       73.77      5.46 o 
  -4   1   8        8.93       10.05      2.50 o 
  -3   1   8        4.68        2.94      1.70 o 
  -2   1   8        3.20        1.41      2.04 o 
  -1   1   8       97.26       97.39      3.04 o 
   0   1   8      219.84      216.90      4.92 o 
   1   1   8        0.66        0.17      1.23 o 
   2   1   8       25.74       19.51      2.69 o 
   3   1   8        1.68        1.44      1.42 o 
   4   1   8        2.36       -0.61      1.41 o 
   5   1   8      185.81      206.06      7.51 o 
   6   1   8      143.67      142.05      9.85 o 
   7   1   8       93.74      113.68     13.74 o 
   8   1   8      146.16      155.42     19.55 o 
  -6   2   8      144.31      145.31      9.79 o 
  -5   2   8       31.73       36.19      4.25 o 
  -4   2   8       95.64       92.50      5.48 o 
  -3   2   8      298.09      294.69      9.11 o 
  -2   2   8      100.58      107.79      3.95 o 
  -1   2   8      766.79      786.11     11.04 o 
   0   2   8       40.62       31.42      3.22 o 
   1   2   8      611.31      607.21     11.52 o 
   2   2   8      620.00      629.49     15.70 o 
   3   2   8      470.98      465.87     10.70 o 
   4   2   8      927.77      877.12     15.80 o 
   5   2   8      256.27      265.50      8.57 o 
   6   2   8     1100.45     1092.76     29.85 o 
   7   2   8      116.82      121.59      9.78 o 
   8   2   8      329.29      346.82     26.20 o 
  -6   3   8      121.42      128.96      9.65 o 
  -5   3   8       20.88       18.46     10.66 o 
  -4   3   8      101.52      100.99      5.90 o 
  -3   3   8       35.25       32.18      3.56 o 
  -2   3   8       92.72       79.35      3.44 o 
  -1   3   8       80.60       87.84      3.80 o 
   0   3   8        3.46        3.65      1.61 o 
   1   3   8      463.76      512.53     10.90 o 
   2   3   8      283.75      286.38     16.67 o 
   3   3   8       32.89       37.51      3.70 o 
   4   3   8       67.00       71.55      4.98 o 
   5   3   8        9.58        7.17      2.84 o 
   6   3   8        7.74        7.43      2.56 o 
   7   3   8        2.79        0.22      3.15 o 
   8   3   8        6.39        6.60      4.26 o 
  -6   4   8        2.04       -1.89      4.21 o 
  -5   4   8      245.74      262.90     12.26 o 
  -4   4   8      256.48      258.17     11.02 o 
  -3   4   8        0.55        1.02      2.03 o 
  -2   4   8      385.98      378.36      7.36 o 
  -1   4   8      505.93      524.26      9.52 o 
   0   4   8      112.80      112.85      5.65 o 
   1   4   8       50.85       46.75      4.03 o 
   2   4   8        1.92        5.31      2.35 o 
   3   4   8      226.29      234.04      7.93 o 
   4   4   8       26.90       23.80      3.27 o 
   5   4   8        0.32       -0.40      1.73 o 
   6   4   8       83.28       80.08      5.88 o 
   7   4   8        3.41        6.58      3.56 o 
   8   4   8       96.65       80.62      8.93 o 
  -5   5   8       31.55       31.47      5.56 o 
  -4   5   8        9.25        3.61      3.22 o 
  -3   5   8       82.89       90.90      4.51 o 
  -2   5   8      237.11      237.51      6.34 o 
  -1   5   8      140.73      149.60      5.61 o 
   0   5   8       92.25       85.02      5.40 o 
   1   5   8      173.91      189.99      7.28 o 
   2   5   8      138.80      130.42      9.71 o 
   3   5   8      114.16      137.16     11.26 o 
   4   5   8       31.18       22.63      4.15 o 
   5   5   8      338.15      339.97     10.49 o 
   6   5   8      221.65      226.85      8.80 o 
   7   5   8        5.36        5.92      2.67 o 
   8   5   8       74.72       65.33     10.33 o 
  -4   6   8      113.59      121.57      9.28 o 
  -3   6   8        2.76        2.59      2.40 o 
  -2   6   8       25.57       26.09      3.51 o 
  -1   6   8      111.91      130.77      6.94 o 
   0   6   8      752.85      794.94     16.32 o 
   1   6   8      204.62      211.31      8.17 o 
   2   6   8      129.65      124.45      6.78 o 
   3   6   8        0.15        1.42      1.76 o 
   4   6   8      150.52      147.41      7.51 o 
   5   6   8       74.79       69.76      5.93 o 
   6   6   8       18.80       13.28      3.16 o 
   7   6   8       17.86        9.40      3.03 o 
   8   6   8      120.66       90.54      9.41 o 
  -3   7   8       19.47       17.81      3.52 o 
  -2   7   8      156.48      152.64      6.82 o 
  -1   7   8      277.99      268.91     11.84 o 
   0   7   8       64.07       58.53      6.76 o 
   1   7   8      938.18      932.25     18.43 o 
   2   7   8      146.24      160.97      8.07 o 
   3   7   8      251.65      259.22      9.57 o 
   4   7   8      199.82      212.55      8.96 o 
   5   7   8        0.11        4.22      2.65 o 
   6   7   8       62.21       64.79      6.13 o 
   7   7   8      106.00      121.42     10.44 o 
  -2   8   8       10.93        3.23      2.85 o 
  -1   8   8       14.14       11.59      4.23 o 
   0   8   8        5.60        1.05      3.80 o 
   1   8   8      140.77      141.62      8.12 o 
   2   8   8      160.35      173.61      8.89 o 
   3   8   8       92.53       97.80      8.66 o 
   4   8   8      124.80      139.24      8.24 o 
   5   8   8       23.84       18.51     10.70 o 
   6   8   8      307.72      318.38     15.06 o 
   7   8   8       12.54       15.64      4.51 o 
   0   9   8       26.26       26.36      4.48 o 
   1   9   8       16.80       11.61      3.75 o 
   2   9   8       63.60       62.94      6.17 o 
   3   9   8      454.09      475.75     29.25 o 
   4   9   8      326.29      350.96     15.36 o 
   5   9   8       27.66       26.31     12.51 o 
  -3  -6   9      166.26      174.34      9.12 o 
  -2  -6   9      109.45       98.98      8.18 o 
  -1  -6   9        2.71        6.10      2.99 o 
   0  -6   9      114.03      123.14      7.48 o 
   2  -6   9        0.25        4.15      4.62 o 
  -5  -5   9      107.35      113.58      8.33 o 
  -4  -5   9       98.72       86.23      6.78 o 
  -3  -5   9        0.01       -0.61      2.93 o 
  -2  -5   9        1.05       -3.25      2.17 o 
  -1  -5   9       27.23       24.80      3.89 o 
   0  -5   9      109.41      119.55      8.18 o 
   1  -5   9       15.62       11.84      4.97 o 
   2  -5   9      137.81      145.20      9.95 o 
   3  -5   9       24.84       26.45      6.21 o 
  -5  -4   9       15.63        7.74      2.82 o 
  -4  -4   9       35.66       34.18      4.98 o 
  -3  -4   9      100.00      107.45      8.22 o 
  -2  -4   9      162.26      170.71     10.19 o 
  -1  -4   9      335.15      341.41     12.63 o 
   0  -4   9        2.00        3.88      3.93 o 
   1  -4   9        0.73        2.75      2.55 o 
   2  -4   9      383.97      420.62     14.70 o 
   3  -4   9       56.50       61.49      7.53 o 
   4  -4   9       42.59       34.45      6.26 o 
   5  -4   9       29.96       30.76      6.34 o 
  -6  -3   9      284.97      287.39     11.46 o 
  -5  -3   9       17.82       17.56      3.60 o 
  -4  -3   9      215.89      218.20      8.31 o 
  -3  -3   9      139.65      142.84     12.49 o 
  -2  -3   9       37.47       33.63      3.94 o 
  -1  -3   9      202.70      191.63      6.98 o 
   0  -3   9       93.82       92.64      9.91 o 
   1  -3   9       46.36       49.93      4.46 o 
   2  -3   9       18.37       22.21      3.52 o 
   3  -3   9       30.07       34.93      7.14 o 
   4  -3   9      129.12      134.10      9.71 o 
   5  -3   9       64.96       61.93     15.11 o 
  -6  -2   9      329.25      350.70     11.59 o 
  -5  -2   9       16.49       15.57      3.38 o 
  -4  -2   9       76.48       76.65      5.54 o 
  -3  -2   9      117.49      104.59      8.08 o 
  -2  -2   9      179.18      175.87      7.05 o 
  -1  -2   9      319.83      335.61     24.57 o 
   0  -2   9      355.21      327.61     16.42 o 
   1  -2   9      697.53      695.09     13.51 o 
   2  -2   9      118.95      125.73      6.20 o 
   3  -2   9      302.51      324.27      9.74 o 
   4  -2   9       44.75       56.99      6.98 o 
   5  -2   9       89.59      101.29      9.10 o 
   6  -2   9      227.72      202.67     17.98 o 
  -6  -1   9      170.14      153.30      8.09 o 
  -5  -1   9       55.30       72.80      7.06 o 
  -4  -1   9       22.23       26.27      3.58 o 
  -3  -1   9      253.73      252.40      7.98 o 
  -2  -1   9       98.32       91.24      5.90 o 
  -1  -1   9       13.15       13.11      3.52 o 
   0  -1   9      421.91      410.45     31.05 o 
   1  -1   9      309.85      290.87      8.67 o 
   2  -1   9      201.19      205.72      7.19 o 
   3  -1   9      279.82      281.07      8.77 o 
   4  -1   9       55.07       50.29      6.37 o 
   5  -1   9      258.21      268.58     12.43 o 
   6  -1   9      123.04      137.52     10.48 o 
   7  -1   9        0.73       -2.63      3.25 o 
  -6   0   9       56.85       50.58      5.30 o 
  -5   0   9      300.52      309.13      9.87 o 
  -4   0   9      134.52      131.33     11.55 o 
  -3   0   9       12.30       12.83      2.50 o 
  -2   0   9      155.25      151.08     14.03 o 
  -1   0   9      273.59      292.96     15.28 o 
   0   0   9      469.94      461.73      9.76 o 
   1   0   9       20.60       20.15      2.76 o 
   2   0   9      165.30      172.18      6.48 o 
   3   0   9       76.26       72.98      5.98 o 
   4   0   9      295.84      293.45      9.12 o 
   5   0   9      356.76      322.41     18.96 o 
   6   0   9       36.15       34.95      6.06 o 
   7   0   9       69.12       63.72     10.90 o 
  -6   1   9       58.67       68.10      7.39 o 
  -5   1   9       51.67       44.44      4.70 o 
  -4   1   9      305.78      311.04      9.37 o 
  -3   1   9      219.86      224.65      7.32 o 
  -2   1   9       67.99       65.70      7.33 o 
  -1   1   9       17.46        5.96      3.40 o 
   0   1   9        1.14        1.61      1.39 o 
   1   1   9      139.73      147.65      9.21 o 
   2   1   9      392.50      406.70     12.08 o 
   3   1   9       61.31       57.70      5.05 o 
   4   1   9      152.07      147.66      7.38 o 
   5   1   9      896.15      886.79     22.50 o 
   6   1   9        3.84        1.11      2.76 o 
   7   1   9      229.19      221.59     18.31 o 
   8   1   9       61.75       51.05      7.42 o 
  -6   2   9        1.89        0.27      2.76 o 
  -5   2   9      107.92      117.49      6.86 o 
  -4   2   9      116.34      121.78      6.41 o 
  -3   2   9      453.55      432.10     10.39 o 
  -2   2   9       74.01       68.00      5.42 o 
  -1   2   9      146.53      140.26      7.78 o 
   0   2   9      128.10      127.49      5.36 o 
   1   2   9        0.62        2.24      1.57 o 
   2   2   9        8.28        3.94      1.85 o 
   3   2   9      179.98      172.55      6.78 o 
   4   2   9        3.15        1.98      1.85 o 
   5   2   9       10.68        6.35      2.40 o 
   6   2   9      114.91      106.05      9.43 o 
   7   2   9        9.31        6.94      4.09 o 
   8   2   9      273.44      280.07     14.44 o 
  -6   3   9       93.17      104.37      9.27 o 
  -5   3   9      125.63      143.87     14.34 o 
  -4   3   9       40.63       45.12      4.56 o 
  -3   3   9      260.52      280.07      8.57 o 
  -2   3   9      921.83      853.35     27.91 o 
  -1   3   9        8.62       14.51      2.56 o 
   0   3   9      658.81      648.74     12.75 o 
   1   3   9       87.99       97.32      5.34 o 
   2   3   9      304.49      290.65      8.65 o 
   3   3   9      148.28      142.17      6.58 o 
   4   3   9      156.78      163.47      7.12 o 
   5   3   9        9.85        7.81      2.43 o 
   6   3   9      616.29      606.77     14.41 o 
   7   3   9      459.88      475.95     17.51 o 
   8   3   9      111.79      124.98     17.26 o 
  -5   4   9        2.76        4.70      3.34 o 
  -4   4   9       99.63      123.86      8.64 o 
  -3   4   9      267.57      303.42      9.56 o 
  -2   4   9      102.97      115.63     10.98 o 
  -1   4   9        0.11        0.60      1.88 o 
   0   4   9        5.23        3.10      1.96 o 
   1   4   9      450.17      471.11     11.38 o 
   2   4   9       54.20       55.17      4.61 o 
   3   4   9       13.00        9.52      3.59 o 
   4   4   9       60.55       63.82      8.30 o 
   5   4   9       80.94       76.57      5.81 o 
   6   4   9        1.55        1.05      3.13 o 
   7   4   9      149.81      133.98     10.49 o 
   8   4   9        0.54       -2.58      3.59 o 
  -4   5   9       60.11       73.52      7.54 o 
  -3   5   9      117.81      116.96      8.07 o 
  -2   5   9       40.70       34.66      7.26 o 
  -1   5   9      756.65      754.40     15.24 o 
   0   5   9     1375.30     1424.96     22.98 o 
   1   5   9       20.05       15.26      2.92 o 
   2   5   9        0.10       -0.43      1.64 o 
   3   5   9        0.50        0.58      1.83 o 
   4   5   9      697.37      696.15     15.45 o 
   5   5   9       13.53       15.25      4.44 o 
   6   5   9        3.85        0.57      2.13 o 
   7   5   9       60.92       58.96     10.87 o 
   8   5   9      337.60      320.85     15.28 o 
  -4   6   9       49.38       44.70      8.82 o 
  -2   6   9       81.04       76.96      5.99 o 
  -1   6   9       72.90       70.29      5.66 o 
   0   6   9        4.62        9.11      4.59 o 
   1   6   9        4.49        4.03      2.52 o 
   2   6   9      123.85      116.06      6.84 o 
   3   6   9      128.16      134.20      7.34 o 
   4   6   9        0.83        1.58      2.08 o 
   5   6   9       39.23       39.52      4.86 o 
   6   6   9      118.46      104.52     10.38 o 
   7   6   9       38.04       44.38      5.44 o 
  -3   7   9       35.66       34.07      8.27 o 
  -2   7   9        2.70       -0.94      2.73 o 
  -1   7   9       18.18       22.46      4.07 o 
   0   7   9      234.15      234.88      9.38 o 
   1   7   9      177.41      187.42      8.83 o 
   2   7   9      166.58      168.88     14.77 o 
   3   7   9       69.82       61.92      5.81 o 
   4   7   9      161.44      177.97      8.89 o 
   5   7   9       74.66       85.27      7.18 o 
   6   7   9       76.31       76.87      6.80 o 
   7   7   9       19.09       16.50      4.15 o 
  -1   8   9       41.41       42.43      5.29 o 
   0   8   9       91.71      100.17      7.34 o 
   1   8   9        0.18        0.84      2.42 o 
   2   8   9       73.05       77.36      7.93 o 
   3   8   9      115.74      124.86     10.95 o 
   4   8   9        7.76        5.68      2.70 o 
   5   8   9      103.69      114.50      8.20 o 
   6   8   9      115.85      112.90      8.39 o 
   1   9   9        6.86        7.65      3.27 o 
   2   9   9       12.00       12.58      3.62 o 
   3   9   9       29.35       21.03      4.14 o 
   4   9   9       29.44       33.53      5.29 o 
   5   9   9        9.93        6.69      3.42 o 
  -3  -5  10       58.28       63.36      6.12 o 
  -2  -5  10        7.04        5.40      3.61 o 
  -1  -5  10       81.69       89.17     11.99 o 
   0  -5  10      189.05      203.00     15.77 o 
   2  -5  10       41.62       55.55     10.24 o 
  -4  -4  10       89.41       96.29      6.94 o 
  -3  -4  10        7.15        2.56      2.73 o 
  -2  -4  10       10.26       11.32      3.78 o 
  -1  -4  10        5.94        1.32      4.56 o 
   0  -4  10      210.05      191.06     14.22 o 
   1  -4  10      464.07      529.37     22.86 o 
   2  -4  10       26.52       30.33      5.81 o 
   3  -4  10      107.34      104.63      9.28 o 
   4  -4  10        9.36       14.41      5.25 o 
  -5  -3  10        2.93        6.22      2.56 o 
  -4  -3  10        5.80        7.78      3.09 o 
  -3  -3  10      183.86      177.16      7.79 o 
  -2  -3  10      210.25      223.18     15.37 o 
  -1  -3  10        5.23       -1.34      3.73 o 
   0  -3  10      487.38      489.88     21.75 o 
   1  -3  10      205.60      204.37     13.94 o 
   2  -3  10      485.71      495.72     14.14 o 
   3  -3  10        0.41        4.72      3.75 o 
   4  -3  10       13.00        9.77      4.96 o 
   5  -3  10       69.79       86.69      9.35 o 
  -5  -2  10       52.71       63.10      8.76 o 
  -4  -2  10      104.45      112.10     12.85 o 
  -3  -2  10        6.72        7.67      2.59 o 
  -2  -2  10        0.19       -0.46      3.47 o 
  -1  -2  10      168.52      158.71     13.16 o 
   0  -2  10      287.07      302.36     16.73 o 
   1  -2  10        1.30       -1.24      2.08 o 
   2  -2  10       78.53       71.26     10.74 o 
   3  -2  10       39.90       49.30     12.64 o 
   4  -2  10       29.09       43.09      6.59 o 
   5  -2  10      609.35      610.33     27.31 o 
   6  -2  10        0.07        0.15      6.29 o 
  -6  -1  10      257.89      248.27      9.81 o 
  -5  -1  10      159.22      165.75      8.14 o 
  -4  -1  10        1.00        3.58      2.34 o 
  -3  -1  10       61.22       44.65      8.80 o 
  -2  -1  10       37.37       39.65      8.09 o 
  -1  -1  10      119.36      103.01     11.10 o 
   0  -1  10       72.01       67.85      9.28 o 
   1  -1  10       96.86       87.29      5.27 o 
   2  -1  10      337.22      330.98     10.88 o 
   3  -1  10      385.89      370.20     10.57 o 
   4  -1  10       72.30       87.40      8.16 o 
   5  -1  10        0.01       -2.00      2.64 o 
   6  -1  10       36.42       44.53      6.91 o 
  -6   0  10       75.67       68.51      6.38 o 
  -5   0  10        0.09        0.25      2.39 o 
  -4   0  10        9.18       11.02      2.77 o 
  -3   0  10       65.69       67.59      9.86 o 
  -2   0  10       40.30       51.95      8.62 o 
  -1   0  10       63.49       70.28      9.33 o 
   0   0  10      167.33      172.76     12.42 o 
   1   0  10      390.47      394.64      9.96 o 
   2   0  10        8.50       12.53      2.62 o 
   3   0  10      493.45      473.23     11.81 o 
   4   0  10      427.68      439.35     11.79 o 
   5   0  10      160.79      181.99     14.21 o 
   6   0  10      217.03      259.84     13.04 o 
   7   0  10       18.94       20.58     11.24 o 
  -6   1  10        2.85        4.83      3.41 o 
  -5   1  10       66.15       65.48      5.63 o 
  -4   1  10      572.00      550.95     27.22 o 
  -3   1  10       61.12       44.24      8.32 o 
  -2   1  10       89.26       86.40     10.22 o 
  -1   1  10        0.74        3.37      3.47 o 
   0   1  10      102.67      117.40      6.78 o 
   1   1  10       76.86       82.83      5.15 o 
   2   1  10       14.82        9.39      2.25 o 
   3   1  10      486.01      487.68     12.01 o 
   4   1  10      519.14      473.58     12.21 o 
   5   1  10       36.84       43.28      8.27 o 
   6   1  10        4.09        0.19      2.46 o 
   7   1  10       58.84       48.35      9.58 o 
  -5   2  10        0.26       -1.37      2.40 o 
  -4   2  10       15.36        8.57      5.40 o 
  -3   2  10      202.77      195.78     14.20 o 
  -2   2  10      195.23      187.66     13.41 o 
  -1   2  10       43.85       44.32      7.76 o 
   0   2  10       26.06       20.11      2.96 o 
   1   2  10      122.71      115.15     11.53 o 
   2   2  10      167.54      163.79      8.85 o 
   3   2  10      111.01      117.21      6.36 o 
   4   2  10        0.18       -0.98      1.81 o 
   5   2  10      375.68      368.17     11.05 o 
   6   2  10      305.67      306.76     13.83 o 
   7   2  10        5.43       -0.12      2.63 o 
  -5   3  10       35.13       22.54      7.10 o 
  -4   3  10       71.98       76.39     10.55 o 
  -3   3  10      298.03      291.28     16.98 o 
  -2   3  10      118.72      132.47     12.12 o 
  -1   3  10      231.11      198.79     13.72 o 
   0   3  10      934.40      916.06     16.20 o 
   1   3  10       11.47       15.18      2.92 o 
   2   3  10        6.04        9.33      2.41 o 
   3   3  10        6.25        3.53      1.99 o 
   4   3  10      157.89      164.49      7.61 o 
   5   3  10      236.93      232.38     10.04 o 
   6   3  10      133.83      129.21      9.12 o 
   7   3  10       99.24       94.37      9.54 o 
  -4   4  10        4.91        1.17      4.87 o 
  -3   4  10       12.24       19.07      6.54 o 
  -2   4  10      123.76      136.60     12.75 o 
  -1   4  10        5.85        7.73      2.53 o 
   0   4  10      276.36      258.97      8.60 o 
   1   4  10       65.38       60.41      4.95 o 
   2   4  10       70.40       66.61      5.26 o 
   3   4  10      295.56      295.70      9.70 o 
   4   4  10       63.78       71.79      5.79 o 
   5   4  10       21.13       13.52      3.28 o 
   6   4  10       57.71       56.45      5.57 o 
   7   4  10       81.29       77.16      8.83 o 
  -3   5  10      125.03      116.37     12.42 o 
  -2   5  10       31.89       43.56      8.42 o 
  -1   5  10        0.14        3.27      2.35 o 
   0   5  10       84.49       82.11      9.92 o 
   1   5  10      233.15      215.47      8.35 o 
   2   5  10       78.49       90.31      6.18 o 
   3   5  10       37.08       42.25      4.73 o 
   4   5  10      250.07      253.27      9.60 o 
   5   5  10      107.90      120.17      7.50 o 
   6   5  10      246.10      232.90      9.84 o 
   7   5  10       93.48       90.73      8.15 o 
  -2   6  10        0.04       -2.74      3.90 o 
  -1   6  10       35.49       37.91      6.63 o 
   0   6  10      104.63      110.59      6.97 o 
   1   6  10      122.61      130.60      7.49 o 
   2   6  10        0.02       -0.79      1.95 o 
   3   6  10       79.32       80.41      6.38 o 
   4   6  10      210.90      215.77      9.20 o 
   5   6  10      133.78      127.56     11.97 o 
   6   6  10        9.12        8.54      3.19 o 
   7   6  10        6.38        4.01      3.27 o 
  -2   7  10       13.55        1.78      4.41 o 
  -1   7  10       10.76        6.05      3.12 o 
   0   7  10       22.51       16.08      3.60 o 
   1   7  10       54.79       69.69     10.44 o 
   2   7  10       39.75       44.44      5.14 o 
   3   7  10       33.69       27.90      4.27 o 
   4   7  10       25.21       32.23      4.54 o 
   5   7  10      223.72      211.10      9.91 o 
   6   7  10      170.72      172.04      9.62 o 
   0   8  10       26.69       34.19      4.96 o 
   1   8  10       66.91       74.44      6.76 o 
   2   8  10        0.15        0.93      2.36 o 
   3   8  10        0.05        0.05      2.26 o 
   4   8  10       22.69       22.97      4.10 o 
   5   8  10      202.73      225.11     12.76 o 
  -3  -4  11      145.21      158.64     15.92 o 
  -2  -4  11       41.96       33.95      8.34 o 
  -1  -4  11      159.15      153.49     14.65 o 
   0  -4  11       33.96       21.07      6.74 o 
   1  -4  11      335.61      358.02     19.67 o 
  -4  -3  11       12.72       12.19      7.00 o 
  -3  -3  11        2.44        5.53      4.72 o 
  -2  -3  11       58.23       47.77      9.36 o 
  -1  -3  11      197.96      205.87     15.19 o 
   0  -3  11       31.31       29.28      7.45 o 
   1  -3  11      111.25      112.82     12.12 o 
   2  -3  11       55.65       71.01     10.12 o 
   3  -3  11       28.73       43.00      6.64 o 
   4  -3  11       48.43       57.45     13.58 o 
  -4  -2  11        5.35       15.52      7.20 o 
  -3  -2  11       51.97       43.38      9.03 o 
  -2  -2  11      132.05      117.18     12.90 o 
  -1  -2  11       57.11       42.09      8.54 o 
   0  -2  11       34.23       30.37      7.18 o 
   1  -2  11      421.50      444.40     21.22 o 
   2  -2  11      471.14      483.29     12.70 o 
   3  -2  11        5.16        6.68      4.28 o 
   4  -2  11       54.86       62.18      7.56 o 
   5  -2  11       78.67       67.01     12.16 o 
  -5  -1  11        6.50        2.79      5.70 o 
  -4  -1  11       17.81       14.10      6.16 o 
  -3  -1  11        5.61       12.85      5.98 o 
  -2  -1  11       71.22       49.97      9.18 o 
  -1  -1  11        3.95       14.65      5.63 o 
   0  -1  11      200.82      205.44     14.35 o 
   1  -1  11      123.59      112.47     11.48 o 
   2  -1  11       75.04       91.55      6.07 o 
   3  -1  11       44.95       47.65      5.11 o 
   4  -1  11      201.45      221.75     11.78 o 
   5  -1  11      126.61      110.33      9.69 o 
  -5   0  11       52.17       60.06     10.70 o 
  -4   0  11       33.77       40.54      8.70 o 
  -3   0  11        0.12       -4.00      3.88 o 
  -2   0  11      336.83      309.23     18.15 o 
  -1   0  11       46.12       43.99      8.09 o 
   0   0  11       86.90       99.08     11.08 o 
   1   0  11        0.73       -2.43      3.19 o 
   2   0  11      162.57      161.76      7.26 o 
   3   0  11      119.52      109.94      7.43 o 
   4   0  11       46.48       35.00      5.38 o 
   5   0  11        0.61       -1.50      2.70 o 
   6   0  11       38.63       25.72      5.76 o 
  -5   1  11       13.62       14.35      6.62 o 
  -4   1  11        8.07       14.58      6.41 o 
  -3   1  11       83.56       77.63     10.85 o 
  -2   1  11       44.23       47.01      8.92 o 
  -1   1  11        0.52        0.15      3.37 o 
   0   1  11       63.38       51.90      8.67 o 
   1   1  11       69.33       73.25      5.16 o 
   2   1  11      398.52      417.52     19.91 o 
   3   1  11        0.80        1.57      2.10 o 
   4   1  11       22.90       26.31      3.90 o 
   5   1  11       88.01       78.99      8.22 o 
   6   1  11      267.20      300.70     14.44 o 
  -5   2  11        2.10        4.74      5.83 o 
  -4   2  11       78.22       72.43     11.10 o 
  -3   2  11       15.25       12.12      5.91 o 
  -2   2  11       23.47       23.93      6.85 o 
  -1   2  11       97.74      102.00     11.38 o 
   0   2  11      130.43      132.82     12.22 o 
   1   2  11       25.96       20.12      3.24 o 
   2   2  11        0.04       -0.87      1.72 o 
   3   2  11       48.99       47.74      4.86 o 
   4   2  11       65.93       65.65      5.71 o 
   5   2  11      151.25      153.70      9.88 o 
   6   2  11      173.49      172.44     11.84 o 
   7   2  11       14.87       13.96      4.41 o 
  -4   3  11       22.40       12.14      6.59 o 
  -3   3  11      145.18      156.38     14.17 o 
  -2   3  11       74.90       89.50     11.33 o 
  -1   3  11      533.63      547.67     24.08 o 
   0   3  11       74.97       54.19      5.95 o 
   1   3  11      437.07      410.91     11.19 o 
   2   3  11      386.55      358.95     12.87 o 
   3   3  11      212.16      214.53      8.47 o 
   4   3  11      105.99      113.03      7.07 o 
   5   3  11       10.45        9.02      2.98 o 
   6   3  11      450.69      442.31     17.24 o 
   7   3  11       11.19        7.86      3.70 o 
  -4   4  11       54.31       52.30     10.09 o 
  -3   4  11       12.22       23.83      7.23 o 
  -2   4  11        1.02        2.10      4.46 o 
  -1   4  11       19.97       14.50      6.01 o 
   0   4  11       87.76       81.81      8.06 o 
   1   4  11      130.45      124.87      6.90 o 
   2   4  11      136.05      141.12      9.46 o 
   3   4  11        3.33        3.44      2.17 o 
   4   4  11       28.40       27.89      4.11 o 
   5   4  11       51.60       46.45      6.33 o 
   6   4  11       36.30       33.62      4.60 o 
   7   4  11        5.93        2.67      3.12 o 
  -3   5  11        3.32        3.42      5.55 o 
  -2   5  11      117.03      121.19     13.01 o 
  -1   5  11      117.51      121.21     12.68 o 
   0   5  11       14.07       17.38      3.44 o 
   1   5  11        2.95        4.56      2.65 o 
   2   5  11      160.55      144.13      7.77 o 
   3   5  11      703.91      666.45     15.86 o 
   4   5  11      109.06      114.76      7.58 o 
   5   5  11        0.06        0.62      2.42 o 
   6   5  11       30.10       28.48      8.06 o 
  -2   6  11       57.35       54.91     10.07 o 
  -1   6  11        1.27       -0.75      3.25 o 
   0   6  11        4.93        0.19      2.53 o 
   1   6  11      104.07      107.31      7.18 o 
   2   6  11       61.09       64.01      5.93 o 
   3   6  11        9.31       17.18      3.57 o 
   4   6  11        0.05        0.58      1.97 o 
   5   6  11      128.69      134.91      8.59 o 
   6   6  11      133.84      145.26     16.61 o 
  -1   7  11        9.23       13.80      3.69 o 
   0   7  11       55.93       60.37      7.24 o 
   1   7  11       14.71       13.34      3.51 o 
   2   7  11       12.72        7.12      2.84 o 
   3   7  11       12.35       18.58      3.91 o 
   4   7  11      154.85      126.55      8.42 o 
   5   7  11       94.93       66.25     12.84 o 
   1   8  11       63.80       56.66      6.17 o 
   2   8  11        0.49       -0.18      2.53 o 
   3   8  11       30.86       26.30      4.52 o 
   4   8  11       11.14        7.45      2.95 o 
  -2  -3  12       12.43        1.04      4.99 o 
  -1  -3  12        0.14        1.65      4.41 o 
   0  -3  12       35.30       26.06      7.94 o 
   1  -3  12       37.29       43.23      9.30 o 
  -3  -2  12       29.45       35.21      9.08 o 
  -2  -2  12        8.74       13.23      6.29 o 
  -1  -2  12       83.29       70.81     11.03 o 
   0  -2  12       76.49       73.55     11.26 o 
   1  -2  12        3.26        2.64      4.87 o 
   2  -2  12       12.22       11.28      6.06 o 
   3  -2  12       72.09       81.89      8.36 o 
  -4  -1  12        8.97        9.61      6.41 o 
  -3  -1  12      139.68      140.48     14.93 o 
  -2  -1  12       88.74       99.46     12.98 o 
  -1  -1  12       89.94       84.53     11.97 o 
   0  -1  12        0.24        2.05      4.21 o 
   1  -1  12        1.11        0.58      3.93 o 
   2  -1  12      150.85      172.25     14.30 o 
   3  -1  12       78.72       84.11      6.60 o 
   4  -1  12        0.98        4.51      3.40 o 
  -4   0  12       18.25       11.92      6.74 o 
  -2   0  12       28.38        9.96      5.86 o 
  -1   0  12        0.12       -1.60      4.08 o 
   0   0  12       96.53      115.71     12.32 o 
   1   0  12       92.59       88.64     11.13 o 
   2   0  12        5.69        2.97      2.36 o 
   3   0  12       38.79       34.99      5.67 o 
   4   0  12       74.35       93.67      8.81 o 
   5   0  12      118.36      103.19      9.76 o 
  -4   1  12       52.91       40.89      9.71 o 
  -3   1  12        0.08       -2.66      4.38 o 
  -2   1  12      106.75       93.32     12.02 o 
  -1   1  12      375.31      359.95     20.25 o 
   0   1  12      417.33      422.96     21.37 o 
   1   1  12       57.98       57.98      9.58 o 
   2   1  12      166.43      156.80      7.75 o 
   3   1  12       24.56       21.14      4.85 o 
   4   1  12      111.46      128.49      7.71 o 
   5   1  12       74.41       68.64      8.11 o 
  -4   2  12       19.54       11.64      7.07 o 
  -3   2  12       54.88       55.75     10.34 o 
  -2   2  12       34.64       38.54      8.70 o 
  -1   2  12        0.14       -0.23      3.88 o 
   0   2  12        6.73        7.71      4.79 o 
   1   2  12       21.58       24.90      6.85 o 
   2   2  12      119.31      106.61      6.67 o 
   3   2  12       24.88       20.09      3.67 o 
   4   2  12        0.26        1.37      2.50 o 
   5   2  12      250.07      266.08     10.22 o 
   6   2  12        1.05        0.58      2.88 o 
  -3   3  12       28.12       15.90      6.97 o 
  -2   3  12        3.73        0.63      4.61 o 
  -1   3  12      157.04      157.27     14.42 o 
   0   3  12      182.16      191.26     15.62 o 
   1   3  12      105.78       97.63      7.29 o 
   2   3  12       19.67       11.21      3.04 o 
   3   3  12       91.62       98.93      6.86 o 
   4   3  12      157.57      183.68      9.00 o 
   5   3  12      245.79      279.29     19.79 o 
   6   3  12       22.90       12.03      4.40 o 
  -3   4  12        8.97        6.64      6.11 o 
  -2   4  12       35.54       25.68      8.04 o 
  -1   4  12        2.21        7.78      5.48 o 
   0   4  12       70.32       66.35     10.50 o 
   1   4  12      105.39       85.50     10.90 o 
   2   4  12      183.64      172.81      8.50 o 
   3   4  12       61.32       59.63      5.71 o 
   4   4  12       43.02       50.24      5.42 o 
   5   4  12        1.51        0.42      2.44 o 
   6   4  12       92.14       86.91      8.38 o 
  -2   5  12        0.15       -1.85      4.92 o 
  -1   5  12       20.08       16.53      6.90 o 
   0   5  12        5.41        2.26      4.64 o 
   1   5  12       57.37       68.42      6.11 o 
   2   5  12       20.09       12.52      3.47 o 
   3   5  12        5.10        0.75      2.34 o 
   4   5  12       20.81       15.67      7.66 o 
   5   5  12       55.70       56.42      6.07 o 
  -1   6  12        5.60        3.02      5.65 o 
   0   6  12       28.74       23.05      4.23 o 
   1   6  12        4.35        5.14      2.77 o 
   2   6  12       17.45       12.69      3.36 o 
   3   6  12       11.94       10.68      3.15 o 
   4   6  12      132.81      110.09     10.50 o 
   5   6  12        5.46        2.16      2.66 o 
   1   7  12        2.06       -3.15      2.17 o 
   2   7  12        8.85       13.20      3.53 o 
   3   7  12        2.65        0.34      2.53 o 
   4   7  12        2.35        2.57      2.62 o 
  -1  -2  13        0.88        1.57      5.27 o 
   0  -2  13      140.57      145.02     15.11 o 
   1  -2  13       11.58       11.51      6.54 o 
  -2  -1  13       61.10       54.69     10.77 o 
  -1  -1  13        8.58        9.15      5.96 o 
   0  -1  13      102.18      108.69     13.46 o 
   1  -1  13       80.13       84.65     12.32 o 
   2  -1  13        3.46        5.10      5.37 o 
   3  -1  13       29.92       49.82      9.28 o 
  -2   0  13       17.94       16.68      7.38 o 
  -1   0  13       30.97       25.76      8.14 o 
   0   0  13        6.28       14.86      6.49 o 
   1   0  13       20.99       35.98      8.42 o 
   2   0  13       31.60       44.16      8.98 o 
   3   0  13       37.68       35.40      4.91 o 
   4   0  13       12.52       19.69      6.61 o 
  -2   1  13       10.44       15.47      6.97 o 
  -1   1  13        0.70       11.69      6.39 o 
   0   1  13       21.82       21.91      7.15 o 
   1   1  13      148.70      154.75     14.60 o 
   2   1  13       35.70       32.86      7.81 o 
   3   1  13        2.23        2.96      2.66 o 
   4   1  13       17.82       14.01      3.59 o 
  -2   2  13       48.82       52.89     10.17 o 
  -1   2  13       19.27       21.70      7.56 o 
   0   2  13       47.74       59.38     10.32 o 
   1   2  13       13.77       14.40      6.11 o 
   2   2  13       14.08        5.38      3.72 o 
   3   2  13      114.35      118.81      9.00 o 
   4   2  13      121.17      116.83      7.82 o 
  -2   3  13       20.38       10.32      6.67 o 
  -1   3  13        6.27        9.58      6.36 o 
   0   3  13       50.35       24.09      7.76 o 
   1   3  13       21.11       27.13      7.48 o 
   2   3  13       13.77       15.19      7.55 o 
   3   3  13        9.76        2.52      2.69 o 
   4   3  13        3.92        2.43      2.53 o 
   5   3  13       33.11       31.89      5.81 o 
  -1   4  13       12.75        8.16      6.06 o 
   0   4  13      173.61      142.38     15.24 o 
   1   4  13        0.95       -0.86      3.96 o 
   2   4  13       15.01       15.12      5.41 o 
   3   4  13       30.17       39.33      5.06 o 
   4   4  13       71.59       78.31      6.90 o 
   0   5  13       29.99       38.74      9.20 o 
   1   5  13       61.32       56.59     18.91 o 
   2   5  13       22.32       24.18      4.15 o 
   3   5  13       39.13       46.10      5.50 o 
   4   5  13        3.74       -0.06      2.22 o 
   1   6  13       28.85       28.83      4.76 o 
   2   6  13        0.57       -1.76      2.61 o 
   3   6  13        6.78        4.64      2.97 o 
   0   1  14        1.09        0.91      5.25 o 
   1   1  14       44.53       61.20     11.26 o 
   2   1  14       43.10       30.93      8.54 o 
   0   2  14       45.17       44.98      9.66 o 
   1   2  14       45.81       34.28      8.54 o 
   2   2  14       58.44       57.93     11.00 o 
   0   3  14        5.24       13.39      7.61 o 
   1   3  14        1.55        4.49      5.25 o 
   2   3  14       10.76       10.52      6.34 o 
                                                 
